# Supplementary material for: Mendelian randomization suggests a causal relationship between gut dysbiosis and thyroid cancer
Source: Front Cell Infect Microbiol. 2023 Dec 1;13:1298443. doi: 10.3389/fcimb.2023.1298443 (PMC10722196; doi:10.3389/fcimb.2023.1298443)
Supplement: Supplementary file 1 [file Table_1.xlsx]

## Sheet: Supplementary Table S1
	Supplementary Table S1. The IVs of gut microbiota (p < 1×10-5)
SNP	exposure	effect_allele.exposure	other_allele.exposure	effect_allele.outcome	other_allele.outcome	beta.exposure	beta.outcome	eaf.exposure	eaf.outcome	remove	palindromic	ambiguous	pos.outcome	se.outcome	pval.outcome	outcome	mr_keep.outcome	pval_origin.outcome	data_source.outcome	chr.exposure	pos.exposure	se.exposure	pval.exposure	samplesize.exposure	id.exposure	mr_keep.exposure	pval_origin.exposure	data_source.exposure	action	mr_keep	samplesize.outcome	reliability.exposure	BetaXG	seBetaXG
rs11655079	class Actinobacteria	T	C	T	C	-0.0560674	-0.038007	0.2495	0.2543	FALSE	FALSE	FALSE	77352593	0.023459	0.1052	Thyroid Cancer	TRUE	reported	textfile	17	75348675	0.0124286	5.92516e-06	14306	ebi-a-GCST90016908	TRUE	reported	igd	2	TRUE	1620354	high	-0.0560674	0.0124286
rs12049045	class Actinobacteria	A	G	A	G	0.0510452	-0.0060978	0.3817	0.4079	FALSE	FALSE	FALSE	114122863	0.018982	0.748	Thyroid Cancer	TRUE	reported	textfile	1	114665485	0.0114325	8.62621e-06	14306	ebi-a-GCST90016908	TRUE	reported	igd	2	TRUE	1620354	high	0.0510452	0.0114325
rs134366	class Actinobacteria	A	G	A	G	-0.111877	-0.019766	0.9404	0.9398	FALSE	FALSE	FALSE	35171362	0.043157	0.6469	Thyroid Cancer	TRUE	reported	textfile	22	35567355	0.023501	1.50428e-06	14306	ebi-a-GCST90016908	TRUE	reported	igd	2	TRUE	1620354	high	-0.111877	0.023501
rs1376754	class Actinobacteria	G	A	G	A	0.0509242	-0.018931	0.4702	0.4501	FALSE	FALSE	FALSE	160755458	0.019754	0.3379	Thyroid Cancer	TRUE	reported	textfile	2	161611969	0.0112503	6.71382e-06	14306	ebi-a-GCST90016908	TRUE	reported	igd	2	TRUE	1620354	high	0.0509242	0.0112503
rs1515761	class Actinobacteria	C	T	C	T	-0.0762317	0.031057	0.8668	0.8749	FALSE	FALSE	FALSE	124421463	0.031664	0.3267	Thyroid Cancer	TRUE	reported	textfile	10	126110032	0.0169884	4.96364e-06	14306	ebi-a-GCST90016908	TRUE	reported	igd	2	TRUE	1620354	high	-0.0762317	0.0169884
rs182549	class Actinobacteria	T	C	T	C	-0.111489	0.0071812	0.5089	0.7073	FALSE	FALSE	FALSE	135859184	0.024381	0.7683	Thyroid Cancer	TRUE	reported	textfile	2	136616754	0.012066	3.78966e-20	14306	ebi-a-GCST90016908	TRUE	reported	igd	2	TRUE	1620354	high	-0.111489	0.012066
rs6660520	class Actinobacteria	G	A	G	A	-0.0711483	0.0064842	0.7853	0.7151	FALSE	FALSE	FALSE	206830208	0.023255	0.7804	Thyroid Cancer	TRUE	reported	textfile	1	207003553	0.0134495	1.10652e-07	14306	ebi-a-GCST90016908	TRUE	reported	igd	2	TRUE	1620354	high	-0.0711483	0.0134495
rs72767435	class Actinobacteria	T	C	T	C	-0.126352	-0.041881	0.0676	0.04886	FALSE	FALSE	FALSE	94309566	0.048256	0.3855	Thyroid Cancer	TRUE	reported	textfile	15	94852795	0.0273626	2.56803e-06	14306	ebi-a-GCST90016908	TRUE	reported	igd	2	TRUE	1620354	high	-0.126352	0.0273626
rs7322849	class Actinobacteria	T	C	T	C	0.0944467	-0.016218	0.0964	0.1816	FALSE	FALSE	FALSE	112205515	0.033869	0.632	Thyroid Cancer	TRUE	reported	textfile	13	112859829	0.0192976	6.20798e-07	14306	ebi-a-GCST90016908	TRUE	reported	igd	2	TRUE	1620354	high	0.0944467	0.0192976
rs11181912	class Gammaproteobacteria	G	A	G	A	-0.0579153	0.011031	0.3449	0.3765	FALSE	FALSE	FALSE	43179149	0.019508	0.5718	Thyroid Cancer	TRUE	reported	textfile	12	43572952	0.0118796	9.94764e-07	14306	ebi-a-GCST90016917	TRUE	reported	igd	2	TRUE	1620354	high	-0.0579153	0.0118796
rs12404135	class Gammaproteobacteria	A	G	A	G	-0.0788843	0.020417	0.1173	0.09888	FALSE	FALSE	FALSE	186533562	0.029438	0.488	Thyroid Cancer	TRUE	reported	textfile	1	186502694	0.0172415	8.89488e-06	14306	ebi-a-GCST90016917	TRUE	reported	igd	2	TRUE	1620354	high	-0.0788843	0.0172415
rs75101789	class Gammaproteobacteria	C	T	C	T	0.0729012	0.045958	0.1561	0.1181	FALSE	FALSE	FALSE	18574411	0.02826	0.1039	Thyroid Cancer	TRUE	reported	textfile	3	18615903	0.0163003	8.7878e-06	14306	ebi-a-GCST90016917	TRUE	reported	igd	2	TRUE	1620354	high	0.0729012	0.0163003
rs9494710	class Gammaproteobacteria	C	T	C	T	-0.0549673	-0.0073624	0.3757	0.3147	FALSE	FALSE	FALSE	137291417	0.021199	0.7284	Thyroid Cancer	TRUE	reported	textfile	6	137612554	0.0120924	4.54611e-06	14306	ebi-a-GCST90016917	TRUE	reported	igd	2	TRUE	1620354	high	-0.0549673	0.0120924
rs10927394	genus Faecalibacterium	G	T	G	T	-0.232262	0.019322	0.0268	0.03916	FALSE	FALSE	FALSE	245104037	0.049703	0.6975	Thyroid Cancer	TRUE	reported	textfile	1	245267339	0.0512364	7.01892e-06	14306	ebi-a-GCST90017007	TRUE	reported	igd	2	TRUE	1620354	high	-0.232262	0.0512364
rs114946999	genus Faecalibacterium	C	T	C	T	-0.0861565	0.020356	0.0984	0.1056	FALSE	FALSE	FALSE	36898092	0.034159	0.5512	Thyroid Cancer	TRUE	reported	textfile	2	37125235	0.01896	5.69574e-06	14306	ebi-a-GCST90017007	TRUE	reported	igd	2	TRUE	1620354	high	-0.0861565	0.01896
rs1271565	genus Faecalibacterium	C	T	C	T	-0.0576251	-0.013593	0.2724	0.3224	FALSE	FALSE	FALSE	63577379	0.022422	0.5444	Thyroid Cancer	TRUE	reported	textfile	14	64044097	0.0119649	1.3017e-06	14306	ebi-a-GCST90017007	TRUE	reported	igd	2	TRUE	1620354	high	-0.0576251	0.0119649
rs12753492	genus Faecalibacterium	A	C	A	C	0.0641305	0.0078661	0.1491	0.138	FALSE	FALSE	FALSE	13875051	0.026715	0.7684	Thyroid Cancer	TRUE	reported	textfile	1	14201546	0.0149933	8.80278e-06	14306	ebi-a-GCST90017007	TRUE	reported	igd	2	TRUE	1620354	high	0.0641305	0.0149933
rs2835874	genus Faecalibacterium	T	C	T	C	-0.0866356	0.028446	0.0696	0.06857	FALSE	FALSE	FALSE	37655599	0.036166	0.4316	Thyroid Cancer	TRUE	reported	textfile	21	39027901	0.0196496	7.54397e-06	14306	ebi-a-GCST90017007	TRUE	reported	igd	2	TRUE	1620354	high	-0.0866356	0.0196496
rs6910935	genus Faecalibacterium	G	A	G	A	-0.134864	-0.031026	0.9463	0.9462	FALSE	FALSE	FALSE	131266017	0.046947	0.5087	Thyroid Cancer	TRUE	reported	textfile	6	131587157	0.0277032	1.37848e-06	14306	ebi-a-GCST90017007	TRUE	reported	igd	2	TRUE	1620354	high	-0.134864	0.0277032
rs75499067	genus Faecalibacterium	C	T	C	T	0.227585	-0.025441	0.0636	0.05504	FALSE	FALSE	FALSE	6049862	0.043539	0.559	Thyroid Cancer	TRUE	reported	textfile	16	6099863	0.0465522	1.76449e-06	14306	ebi-a-GCST90017007	TRUE	reported	igd	2	TRUE	1620354	high	0.227585	0.0465522
rs79656633	genus Faecalibacterium	T	C	T	C	0.145631	0.010172	0.1054	0.06145	FALSE	FALSE	FALSE	110494205	0.040156	0.8	Thyroid Cancer	TRUE	reported	textfile	1	111036827	0.0323019	8.13561e-06	14306	ebi-a-GCST90017007	TRUE	reported	igd	2	TRUE	1620354	high	0.145631	0.0323019
rs9536330	genus Faecalibacterium	T	C	T	C	-0.048317	-0.014107	0.4085	0.4816	FALSE	FALSE	FALSE	52992882	0.02032	0.4875	Thyroid Cancer	TRUE	reported	textfile	13	53567017	0.010797	5.33261e-06	14306	ebi-a-GCST90017007	TRUE	reported	igd	2	TRUE	1620354	high	-0.048317	0.010797
rs11736617	genus Family XIII AD3011 group	G	A	G	A	-0.0759493	0.024107	0.1203	0.1627	FALSE	FALSE	FALSE	38916209	0.02686	0.3694	Thyroid Cancer	TRUE	reported	textfile	4	38917830	0.0172101	9.02049e-06	14306	ebi-a-GCST90017008	TRUE	reported	igd	2	TRUE	1620354	high	-0.0759493	0.0172101
rs12812672	genus Family XIII AD3011 group	T	C	T	C	-0.096065	0.041571	0.0736	0.0723	FALSE	FALSE	FALSE	17974663	0.034286	0.2253	Thyroid Cancer	TRUE	reported	textfile	12	18127597	0.020828	2.55806e-06	14306	ebi-a-GCST90017008	TRUE	reported	igd	2	TRUE	1620354	high	-0.096065	0.020828
rs149302	genus Family XIII AD3011 group	T	C	T	C	-0.0645635	0.047814	0.2127	0.2535	FALSE	FALSE	FALSE	14159816	0.021826	0.02847	Thyroid Cancer	TRUE	reported	textfile	5	14159925	0.0143225	7.48187e-06	14306	ebi-a-GCST90017008	TRUE	reported	igd	2	TRUE	1620354	high	-0.0645635	0.0143225
rs16940167	genus Family XIII AD3011 group	C	T	C	T	0.0732552	-0.037295	0.169	0.1938	FALSE	FALSE	FALSE	58391498	0.02425	0.1241	Thyroid Cancer	TRUE	reported	textfile	15	58683697	0.0159898	3.90841e-06	14306	ebi-a-GCST90017008	TRUE	reported	igd	2	TRUE	1620354	high	0.0732552	0.0159898
rs62029761	genus Family XIII AD3011 group	A	G	A	G	0.128753	-0.063907	0.0676	0.06032	FALSE	FALSE	FALSE	15912385	0.050485	0.2056	Thyroid Cancer	TRUE	reported	textfile	16	16006242	0.0276002	3.89081e-06	14306	ebi-a-GCST90017008	TRUE	reported	igd	2	TRUE	1620354	high	0.128753	0.0276002
rs62200412	genus Family XIII AD3011 group	C	T	C	T	-0.0800851	-0.040271	0.171	0.2227	FALSE	FALSE	FALSE	4637993	0.025711	0.1173	Thyroid Cancer	TRUE	reported	textfile	20	4618639	0.0163834	5.80216e-07	14306	ebi-a-GCST90017008	TRUE	reported	igd	2	TRUE	1620354	high	-0.0800851	0.0163834
rs9837139	genus Family XIII AD3011 group	A	G	A	G	0.10752	0.025951	0.0815	0.08128	FALSE	FALSE	FALSE	29770374	0.037278	0.4863	Thyroid Cancer	TRUE	reported	textfile	3	29811865	0.0240482	8.70803e-06	14306	ebi-a-GCST90017008	TRUE	reported	igd	2	TRUE	1620354	high	0.10752	0.0240482
rs112362903	genus Family XIII UCG001	A	G	A	G	-0.149047	0.0050984	0.0427	0.04506	FALSE	FALSE	FALSE	35434008	0.047154	0.9139	Thyroid Cancer	TRUE	reported	textfile	17	33761027	0.0333271	7.87771e-06	14306	ebi-a-GCST90017009	TRUE	reported	igd	2	TRUE	1620354	high	-0.149047	0.0333271
rs12049454	genus Family XIII UCG001	T	C	T	C	-0.0647298	-0.0072932	0.3012	0.3523	FALSE	FALSE	FALSE	84762642	0.019634	0.7103	Thyroid Cancer	TRUE	reported	textfile	1	85228325	0.0134065	1.17379e-06	14306	ebi-a-GCST90017009	TRUE	reported	igd	2	TRUE	1620354	high	-0.0647298	0.0134065
rs1426266	genus Family XIII UCG001	C	T	C	T	0.0665521	0.0095412	0.7038	0.6277	FALSE	FALSE	FALSE	188506308	0.02173	0.6606	Thyroid Cancer	TRUE	reported	textfile	3	188224096	0.0137151	1.24934e-06	14306	ebi-a-GCST90017009	TRUE	reported	igd	2	TRUE	1620354	high	0.0665521	0.0137151
rs3842897	genus Family XIII UCG001	G	A	G	A	-0.112639	-0.0028687	0.0646	0.1063	FALSE	FALSE	FALSE	183534529	0.03474	0.9342	Thyroid Cancer	TRUE	reported	textfile	1	183503664	0.0242751	5.19709e-06	14306	ebi-a-GCST90017009	TRUE	reported	igd	2	TRUE	1620354	high	-0.112639	0.0242751
rs62414802	genus Family XIII UCG001	C	T	C	T	-0.0611904	-0.010614	0.2982	0.261	FALSE	FALSE	FALSE	75888918	0.022089	0.6309	Thyroid Cancer	TRUE	reported	textfile	6	76598635	0.013457	4.29181e-06	14306	ebi-a-GCST90017009	TRUE	reported	igd	2	TRUE	1620354	high	-0.0611904	0.013457
rs7119679	genus Family XIII UCG001	G	A	G	A	-0.0809085	0.0089717	0.1501	0.2476	FALSE	FALSE	FALSE	94948621	0.024515	0.7144	Thyroid Cancer	TRUE	reported	textfile	11	94681786	0.0174782	3.52493e-06	14306	ebi-a-GCST90017009	TRUE	reported	igd	2	TRUE	1620354	high	-0.0809085	0.0174782
rs76463770	genus Family XIII UCG001	A	G	A	G	0.19313	-0.056075	0.0517	0.04167	FALSE	FALSE	FALSE	45437598	0.046344	0.2263	Thyroid Cancer	TRUE	reported	textfile	3	45479090	0.0419866	3.77477e-06	14306	ebi-a-GCST90017009	TRUE	reported	igd	2	TRUE	1620354	high	0.19313	0.0419866
rs114873521	genus Flavonifractor	C	T	C	T	-0.130067	0.040358	0.0765	0.0727	FALSE	FALSE	FALSE	168791398	0.037914	0.2871	Thyroid Cancer	TRUE	reported	textfile	5	168218403	0.0294087	7.12525e-06	14306	ebi-a-GCST90017010	TRUE	reported	igd	2	TRUE	1620354	high	-0.130067	0.0294087
rs11811696	genus Flavonifractor	T	C	T	C	-0.116063	0.01205	0.1103	0.07761	FALSE	FALSE	FALSE	237188054	0.033083	0.7157	Thyroid Cancer	TRUE	reported	textfile	1	237351354	0.0241012	2.07348e-06	14306	ebi-a-GCST90017010	TRUE	reported	igd	2	TRUE	1620354	high	-0.116063	0.0241012
rs34066017	genus Flavonifractor	A	G	A	G	0.0764294	-0.033527	0.2455	0.2208	FALSE	FALSE	FALSE	44828138	0.021998	0.1275	Thyroid Cancer	TRUE	reported	textfile	11	44849689	0.0159789	1.52086e-06	14306	ebi-a-GCST90017010	TRUE	reported	igd	2	TRUE	1620354	high	0.0764294	0.0159789
rs806808	genus Flavonifractor	C	T	C	T	-0.0667272	-0.0050768	0.5239	0.5467	FALSE	FALSE	FALSE	32092258	0.019673	0.7964	Thyroid Cancer	TRUE	reported	textfile	10	32381186	0.0136557	1.17972e-06	14306	ebi-a-GCST90017010	TRUE	reported	igd	2	TRUE	1620354	high	-0.0667272	0.0136557
rs10439674	genus Fusicatenibacter	A	G	A	G	-0.0572129	-0.0067022	0.2018	0.2433	FALSE	FALSE	FALSE	41309465	0.022379	0.7646	Thyroid Cancer	TRUE	reported	textfile	21	42681392	0.0130007	7.68493e-06	14306	ebi-a-GCST90017011	TRUE	reported	igd	2	TRUE	1620354	high	-0.0572129	0.0130007
rs167879	genus Fusicatenibacter	T	C	T	C	0.0659543	0.0072056	0.833	0.8548	FALSE	FALSE	FALSE	57362310	0.025558	0.778	Thyroid Cancer	TRUE	reported	textfile	20	55937366	0.0148763	5.86894e-06	14306	ebi-a-GCST90017011	TRUE	reported	igd	2	TRUE	1620354	high	0.0659543	0.0148763
rs1864685	genus Fusicatenibacter	A	C	A	C	-0.0494799	-0.024417	0.4652	0.3791	FALSE	FALSE	FALSE	72725643	0.020503	0.2337	Thyroid Cancer	TRUE	reported	textfile	17	70721782	0.0108105	4.96158e-06	14306	ebi-a-GCST90017011	TRUE	reported	igd	2	TRUE	1620354	high	-0.0494799	0.0108105
rs2025938	genus Fusicatenibacter	G	A	G	A	-0.0967298	-0.041992	0.0765	0.07219	FALSE	FALSE	FALSE	110417361	0.035941	0.2427	Thyroid Cancer	TRUE	reported	textfile	10	112177119	0.0205426	2.98834e-06	14306	ebi-a-GCST90017011	TRUE	reported	igd	2	TRUE	1620354	high	-0.0967298	0.0205426
rs206581	genus Fusicatenibacter	A	G	A	G	-0.0568339	-0.035804	0.2087	0.2372	FALSE	FALSE	FALSE	10370599	0.023337	0.125	Thyroid Cancer	TRUE	reported	textfile	18	10370596	0.0127894	8.95757e-06	14306	ebi-a-GCST90017011	TRUE	reported	igd	2	TRUE	1620354	high	-0.0568339	0.0127894
rs2132128	genus Fusicatenibacter	G	A	G	A	-0.0771914	-0.0058167	0.165	0.1142	FALSE	FALSE	FALSE	15503209	0.03068	0.8496	Thyroid Cancer	TRUE	reported	textfile	8	15360718	0.0160344	1.07686e-06	14306	ebi-a-GCST90017011	TRUE	reported	igd	2	TRUE	1620354	high	-0.0771914	0.0160344
rs3303	genus Fusicatenibacter	T	C	T	C	-0.0953657	-0.053752	0.0765	0.09555	FALSE	FALSE	FALSE	118687917	0.036198	0.1376	Thyroid Cancer	TRUE	reported	textfile	10	120447429	0.020407	3.93895e-06	14306	ebi-a-GCST90017011	TRUE	reported	igd	2	TRUE	1620354	high	-0.0953657	0.020407
rs60254196	genus Fusicatenibacter	G	A	G	A	0.0492427	0.0058216	0.4592	0.5306	FALSE	FALSE	FALSE	149159628	0.020016	0.7712	Thyroid Cancer	TRUE	reported	textfile	7	148856720	0.0109365	5.46739e-06	14306	ebi-a-GCST90017011	TRUE	reported	igd	2	TRUE	1620354	high	0.0492427	0.0109365
rs62187631	genus Fusicatenibacter	T	C	T	C	-0.0710571	0.052775	0.1402	0.1633	FALSE	FALSE	FALSE	225784854	0.028264	0.06187	Thyroid Cancer	TRUE	reported	textfile	2	226649570	0.015924	4.54527e-06	14306	ebi-a-GCST90017011	TRUE	reported	igd	2	TRUE	1620354	high	-0.0710571	0.015924
rs62353480	genus Fusicatenibacter	A	G	A	G	-0.0701397	-0.0023265	0.171	0.1835	FALSE	FALSE	FALSE	29594893	0.027261	0.932	Thyroid Cancer	TRUE	reported	textfile	5	29595000	0.0145589	1.56769e-06	14306	ebi-a-GCST90017011	TRUE	reported	igd	2	TRUE	1620354	high	-0.0701397	0.0145589
rs6515626	genus Fusicatenibacter	G	A	G	A	0.141575	-0.022285	0.0616	0.05451	FALSE	FALSE	FALSE	25276365	0.043057	0.6048	Thyroid Cancer	TRUE	reported	textfile	20	25257001	0.0313559	7.28652e-06	14306	ebi-a-GCST90017011	TRUE	reported	igd	2	TRUE	1620354	high	0.141575	0.0313559
rs704418	genus Fusicatenibacter	C	T	C	T	-0.0739124	-0.064849	0.8141	0.8622	FALSE	FALSE	FALSE	64267127	0.026748	0.01533	Thyroid Cancer	TRUE	reported	textfile	3	64252803	0.0151073	7.77428e-07	14306	ebi-a-GCST90017011	TRUE	reported	igd	2	TRUE	1620354	high	-0.0739124	0.0151073
rs73103914	genus Fusicatenibacter	A	G	A	G	-0.0597324	-0.024545	0.1779	0.1977	FALSE	FALSE	FALSE	58264528	0.023196	0.29	Thyroid Cancer	TRUE	reported	textfile	12	58658311	0.0134458	8.29564e-06	14306	ebi-a-GCST90017011	TRUE	reported	igd	2	TRUE	1620354	high	-0.0597324	0.0134458
rs8063430	genus Fusicatenibacter	T	C	T	C	-0.104026	-0.077219	0.0596	0.07345	FALSE	FALSE	FALSE	73787906	0.039786	0.05228	Thyroid Cancer	TRUE	reported	textfile	16	73821805	0.022217	4.9289e-06	14306	ebi-a-GCST90017011	TRUE	reported	igd	2	TRUE	1620354	high	-0.104026	0.022217
rs9905659	genus Fusicatenibacter	G	A	G	A	-0.061617	-0.03287	0.1879	0.1981	FALSE	FALSE	FALSE	72701205	0.025054	0.1895	Thyroid Cancer	TRUE	reported	textfile	17	70697344	0.0136576	7.30988e-06	14306	ebi-a-GCST90017011	TRUE	reported	igd	2	TRUE	1620354	high	-0.061617	0.0136576
rs13412653	genus Gordonibacter	A	C	A	C	0.107597	0.010139	0.3539	0.3855	FALSE	FALSE	FALSE	29935628	0.019062	0.5948	Thyroid Cancer	TRUE	reported	textfile	2	30158494	0.0239228	8.61133e-06	14306	ebi-a-GCST90017012	TRUE	reported	igd	2	TRUE	1620354	high	0.107597	0.0239228
rs16955299	genus Gordonibacter	G	A	G	A	-0.196423	0.0405	0.0835	0.135	FALSE	FALSE	FALSE	54879849	0.031968	0.2052	Thyroid Cancer	TRUE	reported	textfile	17	52957210	0.0433538	6.37016e-06	14306	ebi-a-GCST90017012	TRUE	reported	igd	2	TRUE	1620354	high	-0.196423	0.0433538
rs322296	genus Gordonibacter	G	A	G	A	0.17869	-0.038427	0.1193	0.09741	FALSE	FALSE	FALSE	137252442	0.033776	0.2552	Thyroid Cancer	TRUE	reported	textfile	7	136937189	0.037722	4.0242e-06	14306	ebi-a-GCST90017012	TRUE	reported	igd	2	TRUE	1620354	high	0.17869	0.037722
rs35042269	genus Gordonibacter	C	A	C	A	-0.180293	0.037643	0.1889	0.1013	FALSE	FALSE	FALSE	8140880	0.032916	0.2528	Thyroid Cancer	TRUE	reported	textfile	4	8142607	0.0403296	8.10849e-06	14306	ebi-a-GCST90017012	TRUE	reported	igd	2	TRUE	1620354	high	-0.180293	0.0403296
rs3765837	genus Gordonibacter	T	G	T	G	-0.190729	-0.0094331	0.0785	0.06887	FALSE	FALSE	FALSE	210455105	0.035604	0.7911	Thyroid Cancer	TRUE	reported	textfile	1	210628449	0.0433608	7.16902e-06	14306	ebi-a-GCST90017012	TRUE	reported	igd	2	TRUE	1620354	high	-0.190729	0.0433608
rs71545975	genus Gordonibacter	A	G	A	G	-0.153972	0.045701	0.173	0.1283	FALSE	FALSE	FALSE	47104907	0.02911	0.1164	Thyroid Cancer	TRUE	reported	textfile	7	47144505	0.0338918	7.03947e-06	14306	ebi-a-GCST90017012	TRUE	reported	igd	2	TRUE	1620354	high	-0.153972	0.0338918
rs72714787	genus Gordonibacter	C	A	C	A	0.181405	0.0006855	0.1044	0.1082	FALSE	FALSE	FALSE	135847346	0.031529	0.9827	Thyroid Cancer	TRUE	reported	textfile	4	136768501	0.0377102	1.42889e-06	14306	ebi-a-GCST90017012	TRUE	reported	igd	2	TRUE	1620354	high	0.181405	0.0377102
rs72939513	genus Gordonibacter	A	G	A	G	-0.21399	0.0030259	0.0537	0.05389	FALSE	FALSE	FALSE	82670413	0.045324	0.9468	Thyroid Cancer	TRUE	reported	textfile	1	83136096	0.0490592	7.98197e-06	14306	ebi-a-GCST90017012	TRUE	reported	igd	2	TRUE	1620354	high	-0.21399	0.0490592
rs7294633	genus Gordonibacter	T	C	T	C	-0.12867	-0.00014323	0.6491	0.6774	FALSE	FALSE	FALSE	28871601	0.021333	0.9946	Thyroid Cancer	TRUE	reported	textfile	12	29024534	0.0249946	3.43764e-07	14306	ebi-a-GCST90017012	TRUE	reported	igd	2	TRUE	1620354	high	-0.12867	0.0249946
rs111582866	genus Haemophilus	G	A	G	A	-0.124265	-0.011233	0.1014	0.08454	FALSE	FALSE	FALSE	48708578	0.035952	0.7547	Thyroid Cancer	TRUE	reported	textfile	16	48742489	0.026016	1.27347e-06	14306	ebi-a-GCST90017013	TRUE	reported	igd	2	TRUE	1620354	high	-0.124265	0.026016
rs35509	genus Haemophilus	G	A	G	A	0.128249	-0.034969	0.0785	0.07547	FALSE	FALSE	FALSE	115055532	0.037353	0.3492	Thyroid Cancer	TRUE	reported	textfile	12	115493337	0.0268779	2.00951e-06	14306	ebi-a-GCST90017013	TRUE	reported	igd	2	TRUE	1620354	high	0.128249	0.0268779
rs4822728	genus Haemophilus	T	C	T	C	0.0705861	-0.014983	0.4374	0.4156	FALSE	FALSE	FALSE	26495842	0.019987	0.4534	Thyroid Cancer	TRUE	reported	textfile	22	26891808	0.0151388	3.47848e-06	14306	ebi-a-GCST90017013	TRUE	reported	igd	2	TRUE	1620354	high	0.0705861	0.0151388
rs76022354	genus Haemophilus	C	T	C	T	0.244638	-0.061194	0.0328	0.04727	FALSE	FALSE	FALSE	92546628	0.044745	0.1714	Thyroid Cancer	TRUE	reported	textfile	10	94306385	0.0505504	1.83033e-06	14306	ebi-a-GCST90017013	TRUE	reported	igd	2	TRUE	1620354	high	0.244638	0.0505504
rs78909003	genus Haemophilus	T	C	T	C	-0.246256	-0.023008	0.0497	0.05701	FALSE	FALSE	FALSE	102887960	0.042954	0.5922	Thyroid Cancer	TRUE	reported	textfile	9	105650242	0.0503924	1.66744e-06	14306	ebi-a-GCST90017013	TRUE	reported	igd	2	TRUE	1620354	high	-0.246256	0.0503924
rs9328464	genus Haemophilus	T	C	T	C	0.0723095	-0.0097807	0.492	0.4554	FALSE	FALSE	FALSE	8350684	0.018414	0.5953	Thyroid Cancer	TRUE	reported	textfile	6	8350917	0.0148799	1.42269e-06	14306	ebi-a-GCST90017013	TRUE	reported	igd	2	TRUE	1620354	high	0.0723095	0.0148799
rs9382510	genus Haemophilus	C	T	C	T	-0.093521	-0.013258	0.2455	0.2764	FALSE	FALSE	FALSE	55583693	0.021232	0.5323	Thyroid Cancer	TRUE	reported	textfile	6	55448491	0.0172649	7.12049e-08	14306	ebi-a-GCST90017013	TRUE	reported	igd	2	TRUE	1620354	high	-0.093521	0.0172649
rs9895850	genus Haemophilus	T	C	T	C	-0.192957	-0.037116	0.0497	0.05497	FALSE	FALSE	FALSE	66538895	0.042232	0.3795	Thyroid Cancer	TRUE	reported	textfile	17	64535013	0.0416755	2.14062e-06	14306	ebi-a-GCST90017013	TRUE	reported	igd	2	TRUE	1620354	high	-0.192957	0.0416755
rs12513188	genus Holdemanella	G	A	G	A	0.0903906	0.010454	0.2217	0.23	FALSE	FALSE	FALSE	70135074	0.022385	0.6405	Thyroid Cancer	TRUE	reported	textfile	4	71000791	0.0195276	4.65479e-06	14306	ebi-a-GCST90017014	TRUE	reported	igd	2	TRUE	1620354	high	0.0903906	0.0195276
rs17586763	genus Holdemanella	T	C	T	C	-0.227285	0.002209	0.0179	0.04919	FALSE	FALSE	FALSE	50357927	0.045	0.9608	Thyroid Cancer	TRUE	reported	textfile	13	50932063	0.0510135	7.71951e-06	14306	ebi-a-GCST90017014	TRUE	reported	igd	2	TRUE	1620354	high	-0.227285	0.0510135
rs1926302	genus Holdemanella	G	A	G	A	-0.107972	0.020547	0.1531	0.2393	FALSE	FALSE	FALSE	64687657	0.027007	0.4468	Thyroid Cancer	TRUE	reported	textfile	1	65153340	0.0231421	7.50136e-06	14306	ebi-a-GCST90017014	TRUE	reported	igd	2	TRUE	1620354	high	-0.107972	0.0231421
rs34187114	genus Holdemanella	C	A	C	A	-0.104505	0.015011	0.166	0.1424	FALSE	FALSE	FALSE	137611390	0.02599	0.5635	Thyroid Cancer	TRUE	reported	textfile	8	138623633	0.022601	5.13499e-06	14306	ebi-a-GCST90017014	TRUE	reported	igd	2	TRUE	1620354	high	-0.104505	0.022601
rs35228298	genus Holdemanella	G	A	G	A	0.0934832	-0.018942	0.2465	0.1815	FALSE	FALSE	FALSE	85343732	0.025121	0.4508	Thyroid Cancer	TRUE	reported	textfile	3	85392882	0.0202886	7.29844e-06	14306	ebi-a-GCST90017014	TRUE	reported	igd	2	TRUE	1620354	high	0.0934832	0.0202886
rs4541991	genus Holdemanella	T	C	T	C	-0.0927334	-0.03295	0.2356	0.2288	FALSE	FALSE	FALSE	102242553	0.023267	0.1567	Thyroid Cancer	TRUE	reported	textfile	9	105004835	0.0194435	2.10092e-06	14306	ebi-a-GCST90017014	TRUE	reported	igd	2	TRUE	1620354	high	-0.0927334	0.0194435
rs607782	genus Holdemanella	C	T	C	T	0.0854214	-0.0018564	0.6183	0.628	FALSE	FALSE	FALSE	4148375	0.02114	0.93	Thyroid Cancer	TRUE	reported	textfile	6	4148609	0.0172515	7.19449e-07	14306	ebi-a-GCST90017014	TRUE	reported	igd	2	TRUE	1620354	high	0.0854214	0.0172515
rs62113381	genus Holdemanella	T	C	T	C	-0.105447	0.014242	0.159	0.1335	FALSE	FALSE	FALSE	7603339	0.027923	0.61	Thyroid Cancer	TRUE	reported	textfile	19	7668225	0.0232029	5.53886e-06	14306	ebi-a-GCST90017014	TRUE	reported	igd	2	TRUE	1620354	high	-0.105447	0.0232029
rs73011279	genus Holdemanella	T	C	T	C	-0.0961669	-0.014802	0.2078	0.203	FALSE	FALSE	FALSE	14909283	0.024347	0.5432	Thyroid Cancer	TRUE	reported	textfile	19	15020095	0.0199336	1.36044e-06	14306	ebi-a-GCST90017014	TRUE	reported	igd	2	TRUE	1620354	high	-0.0961669	0.0199336
rs75764681	genus Holdemanella	T	C	T	C	-0.283103	-0.0088497	0.0626	0.05129	FALSE	FALSE	FALSE	4452438	0.044853	0.8436	Thyroid Cancer	TRUE	reported	textfile	10	4494630	0.0598999	1.94272e-06	14306	ebi-a-GCST90017014	TRUE	reported	igd	2	TRUE	1620354	high	-0.283103	0.0598999
rs8113760	genus Holdemanella	G	A	G	A	0.078999	-0.025152	0.3519	0.3647	FALSE	FALSE	FALSE	43347783	0.021715	0.2468	Thyroid Cancer	TRUE	reported	textfile	19	43851935	0.01734	4.62392e-06	14306	ebi-a-GCST90017014	TRUE	reported	igd	2	TRUE	1620354	high	0.078999	0.01734
rs10885477	genus Holdemania	T	C	T	C	-0.135137	0.017467	0.0616	0.09197	FALSE	FALSE	FALSE	113572654	0.035103	0.6188	Thyroid Cancer	TRUE	reported	textfile	10	115332413	0.0301894	8.59825e-06	14306	ebi-a-GCST90017015	TRUE	reported	igd	2	TRUE	1620354	high	-0.135137	0.0301894
rs11080063	genus Holdemania	G	A	G	A	-0.0665238	0.0038162	0.4662	0.3975	FALSE	FALSE	FALSE	28462253	0.020295	0.8508	Thyroid Cancer	TRUE	reported	textfile	17	26789271	0.0149837	6.66884e-06	14306	ebi-a-GCST90017015	TRUE	reported	igd	2	TRUE	1620354	high	-0.0665238	0.0149837
rs111745969	genus Holdemania	A	G	A	G	0.120677	0.045887	0.0795	0.1062	FALSE	FALSE	FALSE	92566992	0.034359	0.1817	Thyroid Cancer	TRUE	reported	textfile	15	93110222	0.0265781	3.70775e-06	14306	ebi-a-GCST90017015	TRUE	reported	igd	2	TRUE	1620354	high	0.120677	0.0265781
rs113593397	genus Holdemania	A	G	A	G	-0.128935	0.039202	0.1024	0.07648	FALSE	FALSE	FALSE	122961600	0.033836	0.2466	Thyroid Cancer	TRUE	reported	textfile	8	123973840	0.0282526	9.35729e-06	14306	ebi-a-GCST90017015	TRUE	reported	igd	2	TRUE	1620354	high	-0.128935	0.0282526
rs116500994	genus Holdemania	G	T	G	T	-0.13755	-0.033511	0.0517	0.05606	FALSE	FALSE	FALSE	81111408	0.039275	0.3935	Thyroid Cancer	TRUE	reported	textfile	13	81685543	0.0293386	2.34477e-06	14306	ebi-a-GCST90017015	TRUE	reported	igd	2	TRUE	1620354	high	-0.13755	0.0293386
rs1867876	genus Holdemania	T	C	T	C	0.0842919	-0.024251	0.2942	0.3195	FALSE	FALSE	FALSE	18746521	0.021556	0.2606	Thyroid Cancer	TRUE	reported	textfile	11	18768068	0.0162192	2.7388e-07	14306	ebi-a-GCST90017015	TRUE	reported	igd	2	TRUE	1620354	high	0.0842919	0.0162192
rs4146507	genus Holdemania	C	T	C	T	0.079488	0.017648	0.2217	0.2444	FALSE	FALSE	FALSE	106873392	0.023005	0.443	Thyroid Cancer	TRUE	reported	textfile	5	106209093	0.0177002	7.2297e-06	14306	ebi-a-GCST90017015	TRUE	reported	igd	2	TRUE	1620354	high	0.079488	0.0177002
rs6133067	genus Holdemania	T	C	T	C	0.0910829	-0.022534	0.3111	0.2308	FALSE	FALSE	FALSE	3859107	0.030202	0.4556	Thyroid Cancer	TRUE	reported	textfile	20	3839754	0.0178561	5.16928e-07	14306	ebi-a-GCST90017015	TRUE	reported	igd	2	TRUE	1620354	high	0.0910829	0.0178561
rs73139538	genus Holdemania	G	A	G	A	-0.148594	-0.056989	0.0527	0.05356	FALSE	FALSE	FALSE	63862767	0.043692	0.1921	Thyroid Cancer	TRUE	reported	textfile	7	63323145	0.0327469	7.77177e-06	14306	ebi-a-GCST90017015	TRUE	reported	igd	2	TRUE	1620354	high	-0.148594	0.0327469
rs77293403	genus Holdemania	A	G	A	G	0.164556	-0.029255	0.0457	0.05002	FALSE	FALSE	FALSE	78092582	0.046116	0.5258	Thyroid Cancer	TRUE	reported	textfile	5	77388406	0.0341775	1.77468e-06	14306	ebi-a-GCST90017015	TRUE	reported	igd	2	TRUE	1620354	high	0.164556	0.0341775
rs80149660	genus Holdemania	C	T	C	T	-0.232987	-0.033039	0.0586	0.04846	FALSE	FALSE	FALSE	128110018	0.04271	0.4392	Thyroid Cancer	TRUE	reported	textfile	10	129908282	0.0519183	6.04213e-06	14306	ebi-a-GCST90017015	TRUE	reported	igd	2	TRUE	1620354	high	-0.232987	0.0519183
rs9500080	genus Holdemania	C	T	C	T	0.0926764	0.02823	0.2346	0.2139	FALSE	FALSE	FALSE	105289447	0.024129	0.242	Thyroid Cancer	TRUE	reported	textfile	6	105737322	0.0178886	4.08517e-07	14306	ebi-a-GCST90017015	TRUE	reported	igd	2	TRUE	1620354	high	0.0926764	0.0178886
rs9529719	genus Holdemania	C	T	C	T	-0.074038	0.05403	0.675	0.6469	FALSE	FALSE	FALSE	70282384	0.019867	0.006536	Thyroid Cancer	TRUE	reported	textfile	13	70856516	0.0160494	5.96664e-06	14306	ebi-a-GCST90017015	TRUE	reported	igd	2	TRUE	1620354	high	-0.074038	0.0160494
rs967319	genus Holdemania	T	C	T	C	0.0788638	-0.02574	0.2465	0.229	FALSE	FALSE	FALSE	60629947	0.021759	0.2368	Thyroid Cancer	TRUE	reported	textfile	3	60615680	0.0176744	8.38147e-06	14306	ebi-a-GCST90017015	TRUE	reported	igd	2	TRUE	1620354	high	0.0788638	0.0176744
rs10048062	genus Howardella	C	T	C	T	-0.147352	-0.0032976	0.1074	0.1239	FALSE	FALSE	FALSE	97933690	0.029938	0.9123	Thyroid Cancer	TRUE	reported	textfile	15	98476920	0.0336531	8.58875e-06	14306	ebi-a-GCST90017016	TRUE	reported	igd	2	TRUE	1620354	high	-0.147352	0.0336531
rs12452946	genus Howardella	A	G	A	G	-0.105833	-0.015962	0.501	0.4898	FALSE	FALSE	FALSE	17349974	0.019744	0.4188	Thyroid Cancer	TRUE	reported	textfile	17	17253288	0.0228941	3.80391e-06	14306	ebi-a-GCST90017016	TRUE	reported	igd	2	TRUE	1620354	high	-0.105833	0.0228941
rs17167098	genus Howardella	G	A	G	A	-0.169366	-0.068362	0.1133	0.1285	FALSE	FALSE	FALSE	133469602	0.028654	0.01704	Thyroid Cancer	TRUE	reported	textfile	7	133154356	0.0352068	1.12323e-06	14306	ebi-a-GCST90017016	TRUE	reported	igd	2	TRUE	1620354	high	-0.169366	0.0352068
rs36081916	genus Howardella	T	C	T	C	-0.18123	0.040682	0.1113	0.09353	FALSE	FALSE	FALSE	93898102	0.033706	0.2274	Thyroid Cancer	TRUE	reported	textfile	7	93527414	0.0402987	4.70046e-06	14306	ebi-a-GCST90017016	TRUE	reported	igd	2	TRUE	1620354	high	-0.18123	0.0402987
rs3791893	genus Howardella	A	G	A	G	0.147035	-0.006539	0.1233	0.1278	FALSE	FALSE	FALSE	217954673	0.029638	0.8254	Thyroid Cancer	TRUE	reported	textfile	2	218819396	0.034023	9.49708e-06	14306	ebi-a-GCST90017016	TRUE	reported	igd	2	TRUE	1620354	high	0.147035	0.034023
rs609430	genus Howardella	T	G	T	G	-0.112045	0.0040419	0.339	0.3427	FALSE	FALSE	FALSE	168257164	0.019284	0.834	Thyroid Cancer	TRUE	reported	textfile	4	169178315	0.0239328	3.34488e-06	14306	ebi-a-GCST90017016	TRUE	reported	igd	2	TRUE	1620354	high	-0.112045	0.0239328
rs901099	genus Howardella	T	G	T	G	-0.12718	0.029932	0.3121	0.3295	FALSE	FALSE	FALSE	78190241	0.02553	0.241	Thyroid Cancer	TRUE	reported	textfile	11	77901287	0.0250924	6.5286e-07	14306	ebi-a-GCST90017016	TRUE	reported	igd	2	TRUE	1620354	high	-0.12718	0.0250924
rs1002941	class Lentisphaeria	A	G	A	G	-0.105025	0.023537	0.7207	0.7335	FALSE	FALSE	FALSE	100702485	0.02108	0.2642	Thyroid Cancer	TRUE	reported	textfile	15	101242690	0.0233484	8.14836e-06	14306	ebi-a-GCST90016918	TRUE	reported	igd	2	TRUE	1620354	high	-0.105025	0.0233484
rs11770843	class Lentisphaeria	C	T	C	T	0.109431	0.0024897	0.2594	0.2852	FALSE	FALSE	FALSE	147098287	0.021331	0.9071	Thyroid Cancer	TRUE	reported	textfile	7	146795379	0.0234879	1.9073e-06	14306	ebi-a-GCST90016918	TRUE	reported	igd	2	TRUE	1620354	high	0.109431	0.0234879
rs17114848	class Lentisphaeria	G	A	G	A	0.152377	0.0013746	0.1093	0.1436	FALSE	FALSE	FALSE	24917388	0.029633	0.963	Thyroid Cancer	TRUE	reported	textfile	15	25162535	0.0324332	4.05864e-06	14306	ebi-a-GCST90016918	TRUE	reported	igd	2	TRUE	1620354	high	0.152377	0.0324332
rs2031282	class Lentisphaeria	A	G	A	G	0.122368	-0.012563	0.17	0.1544	FALSE	FALSE	FALSE	20113040	0.027966	0.6533	Thyroid Cancer	TRUE	reported	textfile	13	20687179	0.0270329	4.38258e-06	14306	ebi-a-GCST90016918	TRUE	reported	igd	2	TRUE	1620354	high	0.122368	0.0270329
rs2825714	class Lentisphaeria	A	G	A	G	-0.13741	0.00099033	0.1571	0.1512	FALSE	FALSE	FALSE	19651652	0.0286	0.9724	Thyroid Cancer	TRUE	reported	textfile	21	21023966	0.0289246	1.72211e-06	14306	ebi-a-GCST90016918	TRUE	reported	igd	2	TRUE	1620354	high	-0.13741	0.0289246
rs62570196	class Lentisphaeria	C	T	C	T	-0.21635	-0.0373	0.0686	0.07057	FALSE	FALSE	FALSE	108323890	0.039196	0.3413	Thyroid Cancer	TRUE	reported	textfile	9	111086170	0.0439866	1.07924e-06	14306	ebi-a-GCST90016918	TRUE	reported	igd	2	TRUE	1620354	high	-0.21635	0.0439866
rs72640280	class Lentisphaeria	A	G	A	G	0.220207	-0.035404	0.0537	0.06927	FALSE	FALSE	FALSE	11883735	0.038073	0.3524	Thyroid Cancer	TRUE	reported	textfile	1	11943792	0.0486196	5.18036e-06	14306	ebi-a-GCST90016918	TRUE	reported	igd	2	TRUE	1620354	high	0.220207	0.0486196
rs13249325	genus Hungatella	T	G	T	G	-0.100023	-0.029535	0.3668	0.3713	FALSE	FALSE	FALSE	14996016	0.019062	0.1213	Thyroid Cancer	TRUE	reported	textfile	8	14853525	0.0225883	9.6917e-06	14306	ebi-a-GCST90017017	TRUE	reported	igd	2	TRUE	1620354	high	-0.100023	0.0225883
rs17092615	genus Hungatella	G	A	G	A	0.152235	0.0035014	0.1243	0.1267	FALSE	FALSE	FALSE	95507282	0.02924	0.9047	Thyroid Cancer	TRUE	reported	textfile	14	95973619	0.0337867	7.37683e-06	14306	ebi-a-GCST90017017	TRUE	reported	igd	2	TRUE	1620354	high	0.152235	0.0337867
rs72759041	genus Hungatella	G	T	G	T	-0.126025	0.019671	0.2346	0.1964	FALSE	FALSE	FALSE	89034145	0.023243	0.3974	Thyroid Cancer	TRUE	reported	textfile	15	89577376	0.0282242	3.86091e-06	14306	ebi-a-GCST90017017	TRUE	reported	igd	2	TRUE	1620354	high	-0.126025	0.0282242
rs11109097	genus Intestinibacter	T	C	T	C	-0.0624272	0.0015834	0.6879	0.6092	FALSE	FALSE	FALSE	97534659	0.01961	0.9356	Thyroid Cancer	TRUE	reported	textfile	12	97928437	0.0138539	5.4949e-06	14306	ebi-a-GCST90017018	TRUE	reported	igd	2	TRUE	1620354	high	-0.0624272	0.0138539
rs118030283	genus Intestinibacter	G	A	G	A	-0.151829	-0.015894	0.0378	0.05465	FALSE	FALSE	FALSE	5943075	0.046442	0.7322	Thyroid Cancer	TRUE	reported	textfile	16	5993076	0.0324471	2.67436e-06	14306	ebi-a-GCST90017018	TRUE	reported	igd	2	TRUE	1620354	high	-0.151829	0.0324471
rs16938435	genus Intestinibacter	T	C	T	C	-0.112189	0.016277	0.0606	0.104	FALSE	FALSE	FALSE	21502924	0.03181	0.6089	Thyroid Cancer	TRUE	reported	textfile	9	21502923	0.0235439	1.80098e-06	14306	ebi-a-GCST90017018	TRUE	reported	igd	2	TRUE	1620354	high	-0.112189	0.0235439
rs2702387	genus Intestinibacter	G	A	G	A	-0.0608559	-0.00074751	0.6481	0.6375	FALSE	FALSE	FALSE	178440108	0.020432	0.9708	Thyroid Cancer	TRUE	reported	textfile	4	179361262	0.0132145	4.25991e-06	14306	ebi-a-GCST90017018	TRUE	reported	igd	2	TRUE	1620354	high	-0.0608559	0.0132145
rs4327025	genus Intestinibacter	G	A	G	A	-0.0810346	0.0064941	0.1948	0.233	FALSE	FALSE	FALSE	91903453	0.02217	0.7696	Thyroid Cancer	TRUE	reported	textfile	15	92446683	0.0154397	1.64327e-07	14306	ebi-a-GCST90017018	TRUE	reported	igd	2	TRUE	1620354	high	-0.0810346	0.0154397
rs447950	genus Intestinibacter	A	G	A	G	0.0628342	-0.0040733	0.2992	0.3556	FALSE	FALSE	FALSE	149466863	0.019511	0.8346	Thyroid Cancer	TRUE	reported	textfile	5	148846426	0.0136652	5.6391e-06	14306	ebi-a-GCST90017018	TRUE	reported	igd	2	TRUE	1620354	high	0.0628342	0.0136652
rs478972	genus Intestinibacter	C	T	C	T	0.142681	-0.014754	0.9404	0.9446	FALSE	FALSE	FALSE	125793289	0.040826	0.7178	Thyroid Cancer	TRUE	reported	textfile	11	125663184	0.0297116	1.81991e-06	14306	ebi-a-GCST90017018	TRUE	reported	igd	2	TRUE	1620354	high	0.142681	0.0297116
rs6062862	genus Intestinibacter	A	G	A	G	0.0924508	0.013476	0.0944	0.114	FALSE	FALSE	FALSE	62693871	0.030408	0.6576	Thyroid Cancer	TRUE	reported	textfile	20	61325223	0.0204658	6.6799e-06	14306	ebi-a-GCST90017018	TRUE	reported	igd	2	TRUE	1620354	high	0.0924508	0.0204658
rs62430350	genus Intestinibacter	T	C	T	C	0.151096	-0.014466	0.0577	0.04804	FALSE	FALSE	FALSE	170609106	0.048551	0.7657	Thyroid Cancer	TRUE	reported	textfile	6	170918194	0.0351476	6.84227e-06	14306	ebi-a-GCST90017018	TRUE	reported	igd	2	TRUE	1620354	high	0.151096	0.0351476
rs68093214	genus Intestinibacter	C	T	C	T	0.0662258	-0.0022068	0.2575	0.2354	FALSE	FALSE	FALSE	70608634	0.02231	0.9212	Thyroid Cancer	TRUE	reported	textfile	3	70657785	0.0149877	9.25763e-06	14306	ebi-a-GCST90017018	TRUE	reported	igd	2	TRUE	1620354	high	0.0662258	0.0149877
rs6875660	genus Intestinibacter	C	T	C	T	0.0890455	0.020737	0.1233	0.1094	FALSE	FALSE	FALSE	160259249	0.029399	0.4806	Thyroid Cancer	TRUE	reported	textfile	5	159686256	0.0193905	3.05781e-06	14306	ebi-a-GCST90017018	TRUE	reported	igd	2	TRUE	1620354	high	0.0890455	0.0193905
rs893394	genus Intestinibacter	G	A	G	A	0.0583322	0.021139	0.4195	0.5373	FALSE	FALSE	FALSE	19855210	0.020879	0.3113	Thyroid Cancer	TRUE	reported	textfile	2	20054971	0.0130729	7.85037e-06	14306	ebi-a-GCST90017018	TRUE	reported	igd	2	TRUE	1620354	high	0.0583322	0.0130729
rs9348442	genus Intestinibacter	C	T	C	T	0.099082	0.016667	0.0875	0.1394	FALSE	FALSE	FALSE	10303712	0.02966	0.5742	Thyroid Cancer	TRUE	reported	textfile	6	10303945	0.0221625	6.25936e-06	14306	ebi-a-GCST90017018	TRUE	reported	igd	2	TRUE	1620354	high	0.099082	0.0221625
rs10262702	genus Intestinimonas	T	C	T	C	0.0918017	0.030089	0.1292	0.1804	FALSE	FALSE	FALSE	67425856	0.028884	0.2975	Thyroid Cancer	TRUE	reported	textfile	7	66890843	0.0194885	2.06072e-06	14306	ebi-a-GCST90017019	TRUE	reported	igd	2	TRUE	1620354	high	0.0918017	0.0194885
rs11258178	genus Intestinimonas	A	G	A	G	0.0660742	-0.0093897	0.4145	0.4192	FALSE	FALSE	FALSE	13082513	0.019081	0.6226	Thyroid Cancer	TRUE	reported	textfile	10	13124513	0.0134139	6.982e-07	14306	ebi-a-GCST90017019	TRUE	reported	igd	2	TRUE	1620354	high	0.0660742	0.0134139
rs12226153	genus Intestinimonas	A	G	A	G	-0.151142	0.02146	0.0616	0.037	FALSE	FALSE	FALSE	94631127	0.045874	0.6399	Thyroid Cancer	TRUE	reported	textfile	11	94364293	0.0306922	5.12165e-07	14306	ebi-a-GCST90017019	TRUE	reported	igd	2	TRUE	1620354	high	-0.151142	0.0306922
rs17067892	genus Intestinimonas	C	T	C	T	0.107194	-0.0054613	0.0765	0.06217	FALSE	FALSE	FALSE	3906018	0.036618	0.8814	Thyroid Cancer	TRUE	reported	textfile	8	3763540	0.0250013	6.37926e-06	14306	ebi-a-GCST90017019	TRUE	reported	igd	2	TRUE	1620354	high	0.107194	0.0250013
rs2276760	genus Intestinimonas	A	G	A	G	-0.0685233	0.02442	0.2197	0.2394	FALSE	FALSE	FALSE	150903169	0.023584	0.3004	Thyroid Cancer	TRUE	reported	textfile	3	150620956	0.0152546	7.84061e-06	14306	ebi-a-GCST90017019	TRUE	reported	igd	2	TRUE	1620354	high	-0.0685233	0.0152546
rs2731794	genus Intestinimonas	C	T	C	T	0.120632	0.010877	0.0596	0.07311	FALSE	FALSE	FALSE	17209282	0.039412	0.7826	Thyroid Cancer	TRUE	reported	textfile	5	17209391	0.0257529	1.91743e-06	14306	ebi-a-GCST90017019	TRUE	reported	igd	2	TRUE	1620354	high	0.120632	0.0257529
rs2930225	genus Intestinimonas	T	G	T	G	-0.0729524	0.024274	0.7416	0.7641	FALSE	FALSE	FALSE	85294296	0.021982	0.2695	Thyroid Cancer	TRUE	reported	textfile	16	85327902	0.0152948	1.34623e-06	14306	ebi-a-GCST90017019	TRUE	reported	igd	2	TRUE	1620354	high	-0.0729524	0.0152948
rs4113676	genus Intestinimonas	A	C	A	C	-0.218507	-0.012561	0.0616	0.04843	FALSE	FALSE	FALSE	6238275	0.04644	0.7868	Thyroid Cancer	TRUE	reported	textfile	20	6218922	0.0490152	7.41635e-06	14306	ebi-a-GCST90017019	TRUE	reported	igd	2	TRUE	1620354	high	-0.218507	0.0490152
rs62240188	genus Intestinimonas	G	A	G	A	0.130074	0.056943	0.0686	0.08436	FALSE	FALSE	FALSE	10569458	0.038784	0.1421	Thyroid Cancer	TRUE	reported	textfile	3	10611142	0.0267179	2.20308e-06	14306	ebi-a-GCST90017019	TRUE	reported	igd	2	TRUE	1620354	high	0.130074	0.0267179
rs6934519	genus Intestinimonas	C	T	C	T	0.0692373	0.021569	0.2753	0.235	FALSE	FALSE	FALSE	66490909	0.021358	0.3125	Thyroid Cancer	TRUE	reported	textfile	6	67200802	0.0151154	8.56959e-06	14306	ebi-a-GCST90017019	TRUE	reported	igd	2	TRUE	1620354	high	0.0692373	0.0151154
rs716604	genus Intestinimonas	A	G	A	G	0.0818068	0.0057007	0.1879	0.1842	FALSE	FALSE	FALSE	6373956	0.023463	0.808	Thyroid Cancer	TRUE	reported	textfile	2	6514088	0.0165992	8.56624e-07	14306	ebi-a-GCST90017019	TRUE	reported	igd	2	TRUE	1620354	high	0.0818068	0.0165992
rs7170984	genus Intestinimonas	T	C	T	C	-0.0658116	0.02522	0.2903	0.3176	FALSE	FALSE	FALSE	93276506	0.022072	0.2532	Thyroid Cancer	TRUE	reported	textfile	15	93819735	0.0140767	2.98353e-06	14306	ebi-a-GCST90017019	TRUE	reported	igd	2	TRUE	1620354	high	-0.0658116	0.0140767
rs9823439	genus Intestinimonas	C	T	C	T	0.0581947	0.00035638	0.5586	0.5962	FALSE	FALSE	FALSE	17146010	0.02049	0.9861	Thyroid Cancer	TRUE	reported	textfile	3	17187502	0.0131455	9.85871e-06	14306	ebi-a-GCST90017019	TRUE	reported	igd	2	TRUE	1620354	high	0.0581947	0.0131455
rs12566975	genus Lachnoclostridium	T	C	T	C	-0.0468097	-0.021885	0.493	0.4621	FALSE	FALSE	FALSE	185122219	0.019593	0.264	Thyroid Cancer	TRUE	reported	textfile	1	185091351	0.0105787	9.57194e-06	14306	ebi-a-GCST90017020	TRUE	reported	igd	2	TRUE	1620354	high	-0.0468097	0.0105787
rs1528479	genus Lachnoclostridium	A	G	A	G	0.0497799	0.023241	0.6302	0.6585	FALSE	FALSE	FALSE	166387541	0.020587	0.2589	Thyroid Cancer	TRUE	reported	textfile	2	167244051	0.0111919	9.63984e-06	14306	ebi-a-GCST90017020	TRUE	reported	igd	2	TRUE	1620354	high	0.0497799	0.0111919
rs2385421	genus Lachnoclostridium	A	G	A	G	0.0746186	-0.019831	0.1044	0.1084	FALSE	FALSE	FALSE	22163494	0.03077	0.5193	Thyroid Cancer	TRUE	reported	textfile	18	19743455	0.0180734	7.13724e-06	14306	ebi-a-GCST90017020	TRUE	reported	igd	2	TRUE	1620354	high	0.0746186	0.0180734
rs3821998	genus Lachnoclostridium	C	A	C	A	-0.0864066	-0.0043633	0.0885	0.09831	FALSE	FALSE	FALSE	38692945	0.031449	0.8897	Thyroid Cancer	TRUE	reported	textfile	4	38694566	0.0192519	6.72048e-06	14306	ebi-a-GCST90017020	TRUE	reported	igd	2	TRUE	1620354	high	-0.0864066	0.0192519
rs62285313	genus Lachnoclostridium	A	G	A	G	0.0864203	0.052399	0.0855	0.1135	FALSE	FALSE	FALSE	177752244	0.030903	0.08996	Thyroid Cancer	TRUE	reported	textfile	3	177470032	0.0181565	1.58332e-06	14306	ebi-a-GCST90017020	TRUE	reported	igd	2	TRUE	1620354	high	0.0864203	0.0181565
rs72829893	genus Lachnoclostridium	G	T	G	T	0.117472	0.042252	0.0656	0.05399	FALSE	FALSE	FALSE	48617179	0.040021	0.2911	Thyroid Cancer	TRUE	reported	textfile	17	46694541	0.0268103	5.57763e-06	14306	ebi-a-GCST90017020	TRUE	reported	igd	2	TRUE	1620354	high	0.117472	0.0268103
rs78068103	genus Lachnoclostridium	A	G	A	G	0.0886199	0.00083319	0.0915	0.1727	FALSE	FALSE	FALSE	13912842	0.033775	0.9803	Thyroid Cancer	TRUE	reported	textfile	17	13816159	0.0194248	3.66522e-06	14306	ebi-a-GCST90017020	TRUE	reported	igd	2	TRUE	1620354	high	0.0886199	0.0194248
rs789029	genus Lachnoclostridium	C	T	C	T	-0.0641288	0.030811	0.1889	0.1897	FALSE	FALSE	FALSE	1053251	0.023813	0.1957	Thyroid Cancer	TRUE	reported	textfile	18	1053252	0.0137974	3.75327e-06	14306	ebi-a-GCST90017020	TRUE	reported	igd	2	TRUE	1620354	high	-0.0641288	0.0137974
rs10093861	genus Lachnospiraceae FCS020 group	G	A	G	A	-0.0568869	-0.018175	0.498	0.5325	FALSE	FALSE	FALSE	120232167	0.018693	0.3309	Thyroid Cancer	TRUE	reported	textfile	8	121244406	0.0121152	3.05626e-06	14306	ebi-a-GCST90017021	TRUE	reported	igd	2	TRUE	1620354	high	-0.0568869	0.0121152
rs1254846	genus Lachnospiraceae FCS020 group	A	G	A	G	-0.105963	-0.047594	0.9085	0.9265	FALSE	FALSE	FALSE	43850646	0.034353	0.1659	Thyroid Cancer	TRUE	reported	textfile	10	44346094	0.0232501	5.59667e-06	14306	ebi-a-GCST90017021	TRUE	reported	igd	2	TRUE	1620354	high	-0.105963	0.0232501
rs1363769	genus Lachnospiraceae FCS020 group	C	T	C	T	0.200628	0.0056262	0.9672	0.9205	FALSE	FALSE	FALSE	17754496	0.03872	0.8845	Thyroid Cancer	TRUE	reported	textfile	19	17865305	0.0449372	1.58161e-06	14306	ebi-a-GCST90017021	TRUE	reported	igd	2	TRUE	1620354	high	0.200628	0.0449372
rs2322265	genus Lachnospiraceae FCS020 group	C	T	C	T	-0.0666305	-0.036818	0.2555	0.209	FALSE	FALSE	FALSE	165666933	0.023817	0.1221	Thyroid Cancer	TRUE	reported	textfile	4	166588085	0.0141577	5.20811e-06	14306	ebi-a-GCST90017021	TRUE	reported	igd	2	TRUE	1620354	high	-0.0666305	0.0141577
rs2862811	genus Lachnospiraceae FCS020 group	C	T	C	T	-0.0564927	0.0094221	0.5457	0.6038	FALSE	FALSE	FALSE	166278627	0.018842	0.617	Thyroid Cancer	TRUE	reported	textfile	3	165996415	0.0121736	3.91913e-06	14306	ebi-a-GCST90017021	TRUE	reported	igd	2	TRUE	1620354	high	-0.0564927	0.0121736
rs3999074	genus Lachnospiraceae FCS020 group	G	T	G	T	-0.0550587	0.0092202	0.4781	0.4612	FALSE	FALSE	FALSE	63803887	0.018714	0.6222	Thyroid Cancer	TRUE	reported	textfile	10	65563647	0.0121847	6.55043e-06	14306	ebi-a-GCST90017021	TRUE	reported	igd	2	TRUE	1620354	high	-0.0550587	0.0121847
rs4452603	genus Lachnospiraceae FCS020 group	T	G	T	G	0.0604208	-0.021617	0.2863	0.2895	FALSE	FALSE	FALSE	71256565	0.022087	0.3277	Thyroid Cancer	TRUE	reported	textfile	6	71966268	0.0135965	8.98194e-06	14306	ebi-a-GCST90017021	TRUE	reported	igd	2	TRUE	1620354	high	0.0604208	0.0135965
rs7249113	genus Lachnospiraceae FCS020 group	G	A	G	A	0.0679483	-0.00065324	0.2813	0.3154	FALSE	FALSE	FALSE	2571234	0.021464	0.9757	Thyroid Cancer	TRUE	reported	textfile	19	2571232	0.0133496	3.721e-07	14306	ebi-a-GCST90017021	TRUE	reported	igd	2	TRUE	1620354	high	0.0679483	0.0133496
rs72793667	genus Lachnospiraceae FCS020 group	A	G	A	G	-0.116881	0.036208	0.0835	0.05711	FALSE	FALSE	FALSE	53719294	0.041396	0.3818	Thyroid Cancer	TRUE	reported	textfile	2	53946431	0.0246589	1.63422e-06	14306	ebi-a-GCST90017021	TRUE	reported	igd	2	TRUE	1620354	high	-0.116881	0.0246589
rs9308097	genus Lachnospiraceae FCS020 group	G	A	G	A	-0.055381	-0.017824	0.5477	0.5616	FALSE	FALSE	FALSE	164865326	0.019882	0.37	Thyroid Cancer	TRUE	reported	textfile	4	165786478	0.0123659	7.47291e-06	14306	ebi-a-GCST90017021	TRUE	reported	igd	2	TRUE	1620354	high	-0.055381	0.0123659
rs9788306	genus Lachnospiraceae FCS020 group	C	T	C	T	-0.062804	-0.0034887	0.2843	0.2967	FALSE	FALSE	FALSE	39845177	0.020118	0.8623	Thyroid Cancer	TRUE	reported	textfile	13	40419314	0.0130744	1.38618e-06	14306	ebi-a-GCST90017021	TRUE	reported	igd	2	TRUE	1620354	high	-0.062804	0.0130744
rs117467633	genus Lachnospiraceae NC2004 group	T	C	T	C	-0.169687	-0.036719	0.0626	0.06764	FALSE	FALSE	FALSE	21254094	0.044554	0.4099	Thyroid Cancer	TRUE	reported	textfile	17	21157406	0.0383169	9.13314e-06	14306	ebi-a-GCST90017022	TRUE	reported	igd	2	TRUE	1620354	high	-0.169687	0.0383169
rs12127733	genus Lachnospiraceae NC2004 group	G	A	G	A	0.115182	0.048817	0.1779	0.166	FALSE	FALSE	FALSE	234021975	0.024321	0.04473	Thyroid Cancer	TRUE	reported	textfile	1	234157721	0.0246006	3.10592e-06	14306	ebi-a-GCST90017022	TRUE	reported	igd	2	TRUE	1620354	high	0.115182	0.0246006
rs12208226	genus Lachnospiraceae NC2004 group	C	A	C	A	-0.154739	0.010458	0.1064	0.07263	FALSE	FALSE	FALSE	22725679	0.033898	0.7577	Thyroid Cancer	TRUE	reported	textfile	6	22725908	0.0340372	9.74833e-06	14306	ebi-a-GCST90017022	TRUE	reported	igd	2	TRUE	1620354	high	-0.154739	0.0340372
rs12863463	genus Lachnospiraceae NC2004 group	G	A	G	A	-0.156365	0.00093893	0.0547	0.068	FALSE	FALSE	FALSE	46938056	0.038543	0.9806	Thyroid Cancer	TRUE	reported	textfile	13	47512191	0.0345372	6.03976e-06	14306	ebi-a-GCST90017022	TRUE	reported	igd	2	TRUE	1620354	high	-0.156365	0.0345372
rs17067076	genus Lachnospiraceae NC2004 group	G	A	G	A	-0.154631	0.046557	0.0765	0.1311	FALSE	FALSE	FALSE	60561853	0.032241	0.1487	Thyroid Cancer	TRUE	reported	textfile	18	58229086	0.0352194	5.61203e-06	14306	ebi-a-GCST90017022	TRUE	reported	igd	2	TRUE	1620354	high	-0.154631	0.0352194
rs1928659	genus Lachnospiraceae NC2004 group	T	C	T	C	0.102522	0.014106	0.2495	0.2062	FALSE	FALSE	FALSE	29334139	0.02398	0.5564	Thyroid Cancer	TRUE	reported	textfile	9	29334137	0.0226445	6.17234e-06	14306	ebi-a-GCST90017022	TRUE	reported	igd	2	TRUE	1620354	high	0.102522	0.0226445
rs1929743	genus Lachnospiraceae NC2004 group	T	C	T	C	0.0837206	-0.02244	0.3121	0.3213	FALSE	FALSE	FALSE	76255426	0.019515	0.2502	Thyroid Cancer	TRUE	reported	textfile	13	76829562	0.0190318	9.05503e-06	14306	ebi-a-GCST90017022	TRUE	reported	igd	2	TRUE	1620354	high	0.0837206	0.0190318
rs3756315	genus Lachnospiraceae NC2004 group	A	G	A	G	-0.0883469	-0.0066164	0.339	0.3339	FALSE	FALSE	FALSE	150165159	0.020955	0.7522	Thyroid Cancer	TRUE	reported	textfile	5	149544722	0.0188397	3.32583e-06	14306	ebi-a-GCST90017022	TRUE	reported	igd	2	TRUE	1620354	high	-0.0883469	0.0188397
rs6116753	genus Lachnospiraceae NC2004 group	G	A	G	A	0.0994748	-0.0030623	0.2396	0.2341	FALSE	FALSE	FALSE	5350054	0.021688	0.8877	Thyroid Cancer	TRUE	reported	textfile	20	5330700	0.0209139	2.92247e-06	14306	ebi-a-GCST90017022	TRUE	reported	igd	2	TRUE	1620354	high	0.0994748	0.0209139
rs2861203	genus Lachnospiraceae ND3007 group	G	A	G	A	0.0572304	-0.0090463	0.3191	0.2854	FALSE	FALSE	FALSE	173232763	0.020922	0.6655	Thyroid Cancer	TRUE	reported	textfile	3	172950553	0.0127279	7.36936e-06	14306	ebi-a-GCST90017023	TRUE	reported	igd	2	TRUE	1620354	high	0.0572304	0.0127279
rs72776675	genus Lachnospiraceae ND3007 group	T	C	T	C	-0.0647067	-0.0025886	0.175	0.1798	FALSE	FALSE	FALSE	14095664	0.02384	0.9135	Thyroid Cancer	TRUE	reported	textfile	10	14137663	0.014797	8.71686e-06	14306	ebi-a-GCST90017023	TRUE	reported	igd	2	TRUE	1620354	high	-0.0647067	0.014797
rs9932954	genus Lachnospiraceae ND3007 group	A	G	A	G	-0.0561864	0.017264	0.4284	0.4333	FALSE	FALSE	FALSE	1050633	0.020042	0.389	Thyroid Cancer	TRUE	reported	textfile	16	1100633	0.0115984	1.24882e-06	14306	ebi-a-GCST90017023	TRUE	reported	igd	2	TRUE	1620354	high	-0.0561864	0.0115984
rs11263806	genus Lachnospiraceae NK4A136 group	A	G	A	G	-0.0524615	-0.0068888	0.2783	0.2952	FALSE	FALSE	FALSE	36882840	0.021635	0.7502	Thyroid Cancer	TRUE	reported	textfile	17	35240097	0.0116758	5.06512e-06	14306	ebi-a-GCST90017024	TRUE	reported	igd	2	TRUE	1620354	high	-0.0524615	0.0116758
rs12611395	genus Lachnospiraceae NK4A136 group	G	A	G	A	0.0902532	0.063258	0.9105	0.9032	FALSE	FALSE	FALSE	21623323	0.035061	0.0712	Thyroid Cancer	TRUE	reported	textfile	19	21806125	0.0199652	5.83042e-06	14306	ebi-a-GCST90017024	TRUE	reported	igd	2	TRUE	1620354	high	0.0902532	0.0199652
rs160061	genus Lachnospiraceae NK4A136 group	G	A	G	A	-0.0513831	-0.023368	0.5318	0.5001	FALSE	FALSE	FALSE	6116546	0.018469	0.2058	Thyroid Cancer	TRUE	reported	textfile	5	6116659	0.0108094	2.12197e-06	14306	ebi-a-GCST90017024	TRUE	reported	igd	2	TRUE	1620354	high	-0.0513831	0.0108094
rs28540839	genus Lachnospiraceae NK4A136 group	A	C	A	C	0.0508285	0.030219	0.4871	0.4296	FALSE	FALSE	FALSE	83822845	0.02007	0.1322	Thyroid Cancer	TRUE	reported	textfile	8	84735080	0.0110591	9.34329e-06	14306	ebi-a-GCST90017024	TRUE	reported	igd	2	TRUE	1620354	high	0.0508285	0.0110591
rs2880566	genus Lachnospiraceae NK4A136 group	T	C	T	C	0.0599578	0.025455	0.1879	0.1785	FALSE	FALSE	FALSE	31689634	0.025381	0.3159	Thyroid Cancer	TRUE	reported	textfile	17	30016653	0.0134693	5.61423e-06	14306	ebi-a-GCST90017024	TRUE	reported	igd	2	TRUE	1620354	high	0.0599578	0.0134693
rs4955932	genus Lachnospiraceae NK4A136 group	T	C	T	C	-0.0492283	0.041879	0.3956	0.3786	FALSE	FALSE	FALSE	55147348	0.020228	0.03842	Thyroid Cancer	TRUE	reported	textfile	3	55181375	0.0109388	7.05424e-06	14306	ebi-a-GCST90017024	TRUE	reported	igd	2	TRUE	1620354	high	-0.0492283	0.0109388
rs7073658	genus Lachnospiraceae NK4A136 group	G	T	G	T	0.0499621	0.013032	0.5954	0.5704	FALSE	FALSE	FALSE	60415266	0.018689	0.4856	Thyroid Cancer	TRUE	reported	textfile	10	62175024	0.0109693	5.26914e-06	14306	ebi-a-GCST90017024	TRUE	reported	igd	2	TRUE	1620354	high	0.0499621	0.0109693
rs7616165	genus Lachnospiraceae NK4A136 group	G	T	G	T	-0.230542	0.038265	0.0368	0.04862	FALSE	FALSE	FALSE	190697356	0.043905	0.3835	Thyroid Cancer	TRUE	reported	textfile	3	190415145	0.0483465	2.77389e-06	14306	ebi-a-GCST90017024	TRUE	reported	igd	2	TRUE	1620354	high	-0.230542	0.0483465
rs76193507	genus Lachnospiraceae NK4A136 group	A	G	A	G	-0.22973	-0.0014891	0.0567	0.0532	FALSE	FALSE	FALSE	162032193	0.041881	0.9716	Thyroid Cancer	TRUE	reported	textfile	3	161749981	0.0499776	2.93089e-06	14306	ebi-a-GCST90017024	TRUE	reported	igd	2	TRUE	1620354	high	-0.22973	0.0499776
rs7832116	genus Lachnospiraceae NK4A136 group	A	G	A	G	-0.0714756	-0.012039	0.1461	0.1667	FALSE	FALSE	FALSE	4985407	0.025495	0.6368	Thyroid Cancer	TRUE	reported	textfile	8	4842929	0.0151703	3.57084e-06	14306	ebi-a-GCST90017024	TRUE	reported	igd	2	TRUE	1620354	high	-0.0714756	0.0151703
rs954878	genus Lachnospiraceae NK4A136 group	A	G	A	G	-0.0520656	-0.015581	0.4503	0.4264	FALSE	FALSE	FALSE	54112728	0.018719	0.4052	Thyroid Cancer	TRUE	reported	textfile	1	54578401	0.0109082	1.78201e-06	14306	ebi-a-GCST90017024	TRUE	reported	igd	2	TRUE	1620354	high	-0.0520656	0.0109082
rs2050911	genus Lachnospiraceae UCG001	G	A	G	A	0.0751466	-0.055136	0.3042	0.2829	FALSE	FALSE	FALSE	81918723	0.020352	0.006747	Thyroid Cancer	TRUE	reported	textfile	1	82384407	0.0153934	1.10647e-06	14306	ebi-a-GCST90017025	TRUE	reported	igd	2	TRUE	1620354	high	0.0751466	0.0153934
rs437876	genus Lachnospiraceae UCG001	T	C	T	C	0.0784637	0.018142	0.3728	0.4598	FALSE	FALSE	FALSE	42526948	0.020841	0.384	Thyroid Cancer	TRUE	reported	textfile	3	42568440	0.0144768	7.16556e-08	14306	ebi-a-GCST90017025	TRUE	reported	igd	2	TRUE	1620354	high	0.0784637	0.0144768
rs4981345	genus Lachnospiraceae UCG001	T	C	T	C	-0.0681973	-0.00010678	0.3509	0.323	FALSE	FALSE	FALSE	20987814	0.021361	0.996	Thyroid Cancer	TRUE	reported	textfile	14	21455973	0.0149831	6.08597e-06	14306	ebi-a-GCST90017025	TRUE	reported	igd	2	TRUE	1620354	high	-0.0681973	0.0149831
rs573933	genus Lachnospiraceae UCG001	T	C	T	C	-0.107898	0.040368	0.1024	0.1043	FALSE	FALSE	FALSE	14477853	0.031119	0.1946	Thyroid Cancer	TRUE	reported	textfile	9	14477851	0.0232346	3.10506e-06	14306	ebi-a-GCST90017025	TRUE	reported	igd	2	TRUE	1620354	high	-0.107898	0.0232346
rs62496417	genus Lachnospiraceae UCG001	T	G	T	G	-0.0748504	-0.021492	0.2714	0.2192	FALSE	FALSE	FALSE	97336192	0.02192	0.3269	Thyroid Cancer	TRUE	reported	textfile	7	96965504	0.0165681	5.87503e-06	14306	ebi-a-GCST90017025	TRUE	reported	igd	2	TRUE	1620354	high	-0.0748504	0.0165681
rs7341608	genus Lachnospiraceae UCG001	T	C	T	C	-0.0784757	-0.02716	0.1899	0.1493	FALSE	FALSE	FALSE	55926941	0.024911	0.2756	Thyroid Cancer	TRUE	reported	textfile	8	56839500	0.0177648	9.48135e-06	14306	ebi-a-GCST90017025	TRUE	reported	igd	2	TRUE	1620354	high	-0.0784757	0.0177648
rs78848836	genus Lachnospiraceae UCG001	A	G	A	G	-0.118868	-0.042662	0.0835	0.08717	FALSE	FALSE	FALSE	53307576	0.035312	0.227	Thyroid Cancer	TRUE	reported	textfile	1	53773248	0.0259753	3.38174e-06	14306	ebi-a-GCST90017025	TRUE	reported	igd	2	TRUE	1620354	high	-0.118868	0.0259753
rs8104225	genus Lachnospiraceae UCG001	A	G	A	G	0.0892098	0.044931	0.1491	0.1544	FALSE	FALSE	FALSE	13852110	0.030932	0.1463	Thyroid Cancer	TRUE	reported	textfile	19	13962924	0.0197665	8.04211e-06	14306	ebi-a-GCST90017025	TRUE	reported	igd	2	TRUE	1620354	high	0.0892098	0.0197665
rs9403580	genus Lachnospiraceae UCG001	C	T	C	T	0.107801	0.0033778	0.1093	0.1649	FALSE	FALSE	FALSE	144685644	0.02792	0.9037	Thyroid Cancer	TRUE	reported	textfile	6	145006780	0.0229777	3.46785e-06	14306	ebi-a-GCST90017025	TRUE	reported	igd	2	TRUE	1620354	high	0.107801	0.0229777
rs985416	genus Lachnospiraceae UCG001	T	C	T	C	-0.0970258	0.038867	0.7942	0.8302	FALSE	FALSE	FALSE	148551296	0.025272	0.1241	Thyroid Cancer	TRUE	reported	textfile	3	148269083	0.0181807	1.45589e-07	14306	ebi-a-GCST90017025	TRUE	reported	igd	2	TRUE	1620354	high	-0.0970258	0.0181807
rs12673420	genus Lachnospiraceae UCG004	G	A	G	A	0.0554351	0.015161	0.4414	0.4438	FALSE	FALSE	FALSE	71838022	0.019731	0.4422	Thyroid Cancer	TRUE	reported	textfile	7	71303007	0.0118375	2.98078e-06	14306	ebi-a-GCST90017026	TRUE	reported	igd	2	TRUE	1620354	high	0.0554351	0.0118375
rs12747809	genus Lachnospiraceae UCG004	A	G	A	G	0.062197	0.00076448	0.66	0.6296	FALSE	FALSE	FALSE	240195789	0.019765	0.9691	Thyroid Cancer	TRUE	reported	textfile	1	240359089	0.0125685	8.64868e-07	14306	ebi-a-GCST90017026	TRUE	reported	igd	2	TRUE	1620354	high	0.062197	0.0125685
rs12894272	genus Lachnospiraceae UCG004	G	A	G	A	-0.0579792	0.0034441	0.6998	0.6263	FALSE	FALSE	FALSE	40067277	0.019563	0.8603	Thyroid Cancer	TRUE	reported	textfile	14	40536481	0.0125229	4.3395e-06	14306	ebi-a-GCST90017026	TRUE	reported	igd	2	TRUE	1620354	high	-0.0579792	0.0125229
rs233486	genus Lachnospiraceae UCG004	G	A	G	A	0.0799088	-0.0073579	0.8757	0.8731	FALSE	FALSE	FALSE	14817353	0.02993	0.8058	Thyroid Cancer	TRUE	reported	textfile	6	14817584	0.017766	6.28463e-06	14306	ebi-a-GCST90017026	TRUE	reported	igd	2	TRUE	1620354	high	0.0799088	0.017766
rs2444793	genus Lachnospiraceae UCG004	T	C	T	C	0.0542433	0.0010331	0.5298	0.5382	FALSE	FALSE	FALSE	80609119	0.018443	0.9553	Thyroid Cancer	TRUE	reported	textfile	6	81318836	0.0118188	4.77079e-06	14306	ebi-a-GCST90017026	TRUE	reported	igd	2	TRUE	1620354	high	0.0542433	0.0118188
rs2726805	genus Lachnospiraceae UCG004	A	G	A	G	0.0548397	0.0025764	0.4085	0.3774	FALSE	FALSE	FALSE	182326448	0.020768	0.9013	Thyroid Cancer	TRUE	reported	textfile	4	183247601	0.0120844	6.30406e-06	14306	ebi-a-GCST90017026	TRUE	reported	igd	2	TRUE	1620354	high	0.0548397	0.0120844
rs2882478	genus Lachnospiraceae UCG004	G	A	G	A	-0.0577091	0.013013	0.4553	0.4621	FALSE	FALSE	FALSE	49677451	0.019664	0.5081	Thyroid Cancer	TRUE	reported	textfile	2	49904589	0.0118338	1.20812e-06	14306	ebi-a-GCST90017026	TRUE	reported	igd	2	TRUE	1620354	high	-0.0577091	0.0118338
rs35182105	genus Lachnospiraceae UCG004	A	G	A	G	-0.109724	-0.011905	0.0726	0.05403	FALSE	FALSE	FALSE	24419403	0.04264	0.7801	Thyroid Cancer	TRUE	reported	textfile	12	24572337	0.024221	4.86508e-06	14306	ebi-a-GCST90017026	TRUE	reported	igd	2	TRUE	1620354	high	-0.109724	0.024221
rs6656451	genus Lachnospiraceae UCG004	T	C	T	C	0.05436	0.040016	0.5606	0.4684	FALSE	FALSE	FALSE	65524739	0.018955	0.03477	Thyroid Cancer	TRUE	reported	textfile	1	65990422	0.011947	5.56775e-06	14306	ebi-a-GCST90017026	TRUE	reported	igd	2	TRUE	1620354	high	0.05436	0.011947
rs7629954	genus Lachnospiraceae UCG004	A	G	A	G	0.108441	0.049402	0.0686	0.05931	FALSE	FALSE	FALSE	154524617	0.039255	0.2082	Thyroid Cancer	TRUE	reported	textfile	3	154242406	0.023825	5.77218e-06	14306	ebi-a-GCST90017026	TRUE	reported	igd	2	TRUE	1620354	high	0.108441	0.023825
rs10148250	class Melainabacteria	A	G	A	G	-0.0861928	-0.00027412	0.5437	0.5645	FALSE	FALSE	FALSE	106605442	0.025349	0.9914	Thyroid Cancer	TRUE	reported	textfile	14	107061448	0.0193381	8.67142e-06	14306	ebi-a-GCST90016919	TRUE	reported	igd	2	TRUE	1620354	high	-0.0861928	0.0193381
rs11150282	class Melainabacteria	T	C	T	C	0.0989487	-0.020234	0.3211	0.3457	FALSE	FALSE	FALSE	80459808	0.020603	0.3261	Thyroid Cancer	TRUE	reported	textfile	16	80493705	0.0196972	6.02893e-07	14306	ebi-a-GCST90016919	TRUE	reported	igd	2	TRUE	1620354	high	0.0989487	0.0196972
rs113884518	class Melainabacteria	T	C	T	C	-0.205352	0.0007138	0.0487	0.03971	FALSE	FALSE	FALSE	24648999	0.045302	0.9874	Thyroid Cancer	TRUE	reported	textfile	9	24648997	0.0454982	8.05675e-06	14306	ebi-a-GCST90016919	TRUE	reported	igd	2	TRUE	1620354	high	-0.205352	0.0454982
rs28678345	class Melainabacteria	T	C	T	C	0.214848	-0.020752	0.0467	0.04803	FALSE	FALSE	FALSE	55828967	0.042231	0.6232	Thyroid Cancer	TRUE	reported	textfile	17	53906328	0.0470878	6.69083e-06	14306	ebi-a-GCST90016919	TRUE	reported	igd	2	TRUE	1620354	high	0.214848	0.0470878
rs367480	class Melainabacteria	A	G	A	G	0.083758	-0.00074705	0.5726	0.5642	FALSE	FALSE	FALSE	2916401	0.018769	0.9683	Thyroid Cancer	TRUE	reported	textfile	11	2937631	0.0185796	8.19917e-06	14306	ebi-a-GCST90016919	TRUE	reported	igd	2	TRUE	1620354	high	0.083758	0.0185796
rs10741777	genus Lachnospiraceae UCG008	T	C	T	C	-0.0973842	-0.039972	0.2614	0.2946	FALSE	FALSE	FALSE	19551010	0.022377	0.07406	Thyroid Cancer	TRUE	reported	textfile	11	19572557	0.0194791	7.68652e-07	14306	ebi-a-GCST90017027	TRUE	reported	igd	2	TRUE	1620354	high	-0.0973842	0.0194791
rs10801803	genus Lachnospiraceae UCG008	G	A	G	A	-0.117029	0.017128	0.162	0.1414	FALSE	FALSE	FALSE	90353314	0.026691	0.5211	Thyroid Cancer	TRUE	reported	textfile	1	90818872	0.0243085	1.4003e-06	14306	ebi-a-GCST90017027	TRUE	reported	igd	2	TRUE	1620354	high	-0.117029	0.0243085
rs13024781	genus Lachnospiraceae UCG008	T	C	T	C	-0.0798769	-0.011794	0.503	0.4853	FALSE	FALSE	FALSE	167772361	0.018408	0.5217	Thyroid Cancer	TRUE	reported	textfile	2	168628871	0.0168846	2.29166e-06	14306	ebi-a-GCST90017027	TRUE	reported	igd	2	TRUE	1620354	high	-0.0798769	0.0168846
rs57091572	genus Lachnospiraceae UCG008	A	G	A	G	-0.110443	-0.016656	0.1402	0.1426	FALSE	FALSE	FALSE	80505086	0.02639	0.5279	Thyroid Cancer	TRUE	reported	textfile	6	81214803	0.0235801	2.85825e-06	14306	ebi-a-GCST90017027	TRUE	reported	igd	2	TRUE	1620354	high	-0.110443	0.0235801
rs62277846	genus Lachnospiraceae UCG008	C	T	C	T	0.102292	-0.00038279	0.2356	0.1928	FALSE	FALSE	FALSE	227235424	0.023223	0.9868	Thyroid Cancer	TRUE	reported	textfile	2	228100140	0.0212319	1.58891e-06	14306	ebi-a-GCST90017027	TRUE	reported	igd	2	TRUE	1620354	high	0.102292	0.0212319
rs75356640	genus Lachnospiraceae UCG008	G	A	G	A	0.136523	0.019501	0.0885	0.08753	FALSE	FALSE	FALSE	31405081	0.034314	0.5698	Thyroid Cancer	TRUE	reported	textfile	15	31697284	0.0303128	9.83196e-06	14306	ebi-a-GCST90017027	TRUE	reported	igd	2	TRUE	1620354	high	0.136523	0.0303128
rs955844	genus Lachnospiraceae UCG008	A	C	A	C	0.112064	-0.0053166	0.1998	0.1629	FALSE	FALSE	FALSE	84958708	0.025277	0.8334	Thyroid Cancer	TRUE	reported	textfile	16	84992314	0.0228369	1.80992e-06	14306	ebi-a-GCST90017027	TRUE	reported	igd	2	TRUE	1620354	high	0.112064	0.0228369
rs10414815	genus Lachnospiraceae UCG010	C	T	C	T	-0.10453	0.04574	0.8807	0.8969	FALSE	FALSE	FALSE	42082093	0.036573	0.2111	Thyroid Cancer	TRUE	reported	textfile	19	42586245	0.0230253	4.23975e-06	14306	ebi-a-GCST90017028	TRUE	reported	igd	2	TRUE	1620354	high	-0.10453	0.0230253
rs11192447	genus Lachnospiraceae UCG010	A	G	A	G	0.126592	-0.04528	0.0746	0.07631	FALSE	FALSE	FALSE	82088641	0.037713	0.2299	Thyroid Cancer	TRUE	reported	textfile	10	83848397	0.024345	4.68954e-07	14306	ebi-a-GCST90017028	TRUE	reported	igd	2	TRUE	1620354	high	0.126592	0.024345
rs12346653	genus Lachnospiraceae UCG010	C	T	C	T	0.0657686	0.01542	0.2744	0.2911	FALSE	FALSE	FALSE	89652324	0.022403	0.4913	Thyroid Cancer	TRUE	reported	textfile	9	92267239	0.0139569	2.70321e-06	14306	ebi-a-GCST90017028	TRUE	reported	igd	2	TRUE	1620354	high	0.0657686	0.0139569
rs17730011	genus Lachnospiraceae UCG010	G	A	G	A	-0.0702357	-0.017063	0.2187	0.1849	FALSE	FALSE	FALSE	84063126	0.025014	0.4951	Thyroid Cancer	TRUE	reported	textfile	6	84772845	0.015706	7.84603e-06	14306	ebi-a-GCST90017028	TRUE	reported	igd	2	TRUE	1620354	high	-0.0702357	0.015706
rs2833528	genus Lachnospiraceae UCG010	T	C	T	C	0.0562148	-0.026527	0.6392	0.659	FALSE	FALSE	FALSE	31821255	0.019304	0.1694	Thyroid Cancer	TRUE	reported	textfile	21	33193567	0.0127763	9.91996e-06	14306	ebi-a-GCST90017028	TRUE	reported	igd	2	TRUE	1620354	high	0.0562148	0.0127763
rs336138	genus Lachnospiraceae UCG010	G	T	G	T	0.0779543	0.0017931	0.163	0.1432	FALSE	FALSE	FALSE	8146258	0.02586	0.9447	Thyroid Cancer	TRUE	reported	textfile	5	8146371	0.0171865	7.48411e-06	14306	ebi-a-GCST90017028	TRUE	reported	igd	2	TRUE	1620354	high	0.0779543	0.0171865
rs4576377	genus Lachnospiraceae UCG010	C	A	C	A	0.0572001	-0.015519	0.6163	0.6104	FALSE	FALSE	FALSE	81780947	0.02018	0.4419	Thyroid Cancer	TRUE	reported	textfile	7	81410263	0.0127043	7.63062e-06	14306	ebi-a-GCST90017028	TRUE	reported	igd	2	TRUE	1620354	high	0.0572001	0.0127043
rs72894957	genus Lachnospiraceae UCG010	G	A	G	A	0.222263	0.019631	0.0477	0.0394	FALSE	FALSE	FALSE	184997864	0.046142	0.6705	Thyroid Cancer	TRUE	reported	textfile	2	185862591	0.0486425	5.68434e-06	14306	ebi-a-GCST90017028	TRUE	reported	igd	2	TRUE	1620354	high	0.222263	0.0486425
rs74315802	genus Lachnospiraceae UCG010	G	T	G	T	0.0867262	-0.00088934	0.1213	0.1554	FALSE	FALSE	FALSE	29403135	0.029756	0.9762	Thyroid Cancer	TRUE	reported	textfile	14	29872341	0.0183477	3.19007e-06	14306	ebi-a-GCST90017028	TRUE	reported	igd	2	TRUE	1620354	high	0.0867262	0.0183477
rs9981767	genus Lachnospiraceae UCG010	A	C	A	C	0.0655062	0.0019541	0.3161	0.3133	FALSE	FALSE	FALSE	42659765	0.01989	0.9217	Thyroid Cancer	TRUE	reported	textfile	21	44079875	0.0131994	9.96369e-07	14306	ebi-a-GCST90017028	TRUE	reported	igd	2	TRUE	1620354	high	0.0655062	0.0131994
rs56791201	genus Lachnospira	C	TRUE	C	TRUE	-0.051823	0.024577	0.5427	0.5276	FALSE	FALSE	FALSE	57474525	0.018602	0.1864	Thyroid Cancer	TRUE	reported	textfile	2	57701660	0.0110697	2.9282e-06	14306	ebi-a-GCST90017029	TRUE	reported	igd	2	TRUE	1620354	high	-0.051823	0.0110697
rs11674854	genus Lactobacillus	C	T	C	T	-0.0852686	-0.0039343	0.4274	0.3875	FALSE	FALSE	FALSE	28680409	0.022365	0.8604	Thyroid Cancer	TRUE	reported	textfile	2	28903275	0.0176504	1.59199e-06	14306	ebi-a-GCST90017030	TRUE	reported	igd	2	TRUE	1620354	high	-0.0852686	0.0176504
rs12693845	genus Lactobacillus	C	T	C	T	-0.0805447	0.024171	0.3569	0.3486	FALSE	FALSE	FALSE	198447960	0.021191	0.254	Thyroid Cancer	TRUE	reported	textfile	2	199312684	0.0177429	8.96314e-06	14306	ebi-a-GCST90017030	TRUE	reported	igd	2	TRUE	1620354	high	-0.0805447	0.0177429
rs1530559	genus Lactobacillus	G	A	G	A	0.0804001	-0.024534	0.5676	0.4899	FALSE	FALSE	FALSE	134998059	0.022257	0.2703	Thyroid Cancer	TRUE	reported	textfile	2	135755629	0.0178207	4.93106e-06	14306	ebi-a-GCST90017030	TRUE	reported	igd	2	TRUE	1620354	high	0.0804001	0.0178207
rs16861661	genus Lactobacillus	G	A	G	A	-0.183147	-0.040243	0.0497	0.08121	FALSE	FALSE	FALSE	18174965	0.036323	0.2679	Thyroid Cancer	TRUE	reported	textfile	1	18501459	0.038148	1.27809e-06	14306	ebi-a-GCST90017030	TRUE	reported	igd	2	TRUE	1620354	high	-0.183147	0.038148
rs62314653	genus Lactobacillus	C	A	C	A	0.187692	-0.071809	0.0626	0.0597	FALSE	FALSE	FALSE	108975306	0.040231	0.07427	Thyroid Cancer	TRUE	reported	textfile	4	109896462	0.0394585	2.24383e-06	14306	ebi-a-GCST90017030	TRUE	reported	igd	2	TRUE	1620354	high	0.187692	0.0394585
rs768253	genus Lactobacillus	T	G	T	G	-0.079195	-0.0012389	0.3907	0.4222	FALSE	FALSE	FALSE	68097868	0.018631	0.947	Thyroid Cancer	TRUE	reported	textfile	8	69010103	0.0171791	4.24766e-06	14306	ebi-a-GCST90017030	TRUE	reported	igd	2	TRUE	1620354	high	-0.079195	0.0171791
rs77478751	genus Lactobacillus	A	G	A	G	-0.219886	0.02536	0.0537	0.07653	FALSE	FALSE	FALSE	173433875	0.0421	0.5469	Thyroid Cancer	TRUE	reported	textfile	3	173151665	0.0475759	7.32706e-06	14306	ebi-a-GCST90017030	TRUE	reported	igd	2	TRUE	1620354	high	-0.219886	0.0475759
rs921925	genus Lactobacillus	A	C	A	C	0.0985077	0.015487	0.2624	0.2046	FALSE	FALSE	FALSE	6928006	0.023865	0.5164	Thyroid Cancer	TRUE	reported	textfile	19	6928017	0.0203229	9.71673e-07	14306	ebi-a-GCST90017030	TRUE	reported	igd	2	TRUE	1620354	high	0.0985077	0.0203229
rs10417872	genus Lactococcus	G	T	G	T	-0.118306	0.0094453	0.7416	0.6577	FALSE	FALSE	FALSE	28276446	0.020194	0.64	Thyroid Cancer	TRUE	reported	textfile	19	28767353	0.024522	1.28677e-06	14306	ebi-a-GCST90017031	TRUE	reported	igd	2	TRUE	1620354	high	-0.118306	0.024522
rs12621813	genus Lactococcus	G	A	G	A	0.108423	-0.0082562	0.2823	0.3267	FALSE	FALSE	FALSE	31043183	0.019996	0.6797	Thyroid Cancer	TRUE	reported	textfile	2	31266049	0.0239978	6.6083e-06	14306	ebi-a-GCST90017031	TRUE	reported	igd	2	TRUE	1620354	high	0.108423	0.0239978
rs17168302	genus Lactococcus	G	A	G	A	0.191857	0.023294	0.0656	0.1044	FALSE	FALSE	FALSE	14610596	0.032563	0.4744	Thyroid Cancer	TRUE	reported	textfile	7	14650221	0.0424761	6.28608e-06	14306	ebi-a-GCST90017031	TRUE	reported	igd	2	TRUE	1620354	high	0.191857	0.0424761
rs2293361	genus Lactococcus	C	T	C	T	-0.199221	-0.021544	0.0646	0.09015	FALSE	FALSE	FALSE	53887727	0.034741	0.5352	Thyroid Cancer	TRUE	reported	textfile	2	54114864	0.0430969	1.39592e-06	14306	ebi-a-GCST90017031	TRUE	reported	igd	2	TRUE	1620354	high	-0.199221	0.0430969
rs4766997	genus Lactococcus	C	T	C	T	0.114599	0.026858	0.2962	0.3493	FALSE	FALSE	FALSE	112723633	0.020702	0.1945	Thyroid Cancer	TRUE	reported	textfile	12	113161438	0.023839	2.06144e-06	14306	ebi-a-GCST90017031	TRUE	reported	igd	2	TRUE	1620354	high	0.114599	0.023839
rs55910161	genus Lactococcus	C	T	C	T	0.146426	0.0022342	0.1352	0.1437	FALSE	FALSE	FALSE	69758887	0.027897	0.9362	Thyroid Cancer	TRUE	reported	textfile	10	71518643	0.0307367	2.36211e-06	14306	ebi-a-GCST90017031	TRUE	reported	igd	2	TRUE	1620354	high	0.146426	0.0307367
rs6674304	genus Lactococcus	C	T	C	T	0.200758	-0.064556	0.0686	0.07112	FALSE	FALSE	FALSE	116345120	0.038772	0.09591	Thyroid Cancer	TRUE	reported	textfile	1	116887742	0.0442121	6.1776e-06	14306	ebi-a-GCST90017031	TRUE	reported	igd	2	TRUE	1620354	high	0.200758	0.0442121
rs11620597	genus Marvinbryantia	T	C	T	C	0.119479	0.035488	0.0527	0.05441	FALSE	FALSE	FALSE	85504955	0.042164	0.4	Thyroid Cancer	TRUE	reported	textfile	13	86079090	0.0271688	7.80171e-06	14306	ebi-a-GCST90017032	TRUE	reported	igd	2	TRUE	1620354	high	0.119479	0.0271688
rs1187983	genus Marvinbryantia	C	T	C	T	-0.0935456	-0.016656	0.1223	0.1403	FALSE	FALSE	FALSE	57976188	0.027775	0.5487	Thyroid Cancer	TRUE	reported	textfile	1	58441860	0.0193174	2.02428e-06	14306	ebi-a-GCST90017032	TRUE	reported	igd	2	TRUE	1620354	high	-0.0935456	0.0193174
rs146541147	genus Marvinbryantia	G	A	G	A	0.118845	-0.025313	0.0706	0.05896	FALSE	FALSE	FALSE	4542085	0.044006	0.5651	Thyroid Cancer	TRUE	reported	textfile	19	4542097	0.0268423	6.86294e-06	14306	ebi-a-GCST90017032	TRUE	reported	igd	2	TRUE	1620354	high	0.118845	0.0268423
rs2724813	genus Marvinbryantia	G	A	G	A	0.0840769	-0.026605	0.7992	0.826	FALSE	FALSE	FALSE	12474925	0.025412	0.2951	Thyroid Cancer	TRUE	reported	textfile	10	12516924	0.0167551	6.28449e-07	14306	ebi-a-GCST90017032	TRUE	reported	igd	2	TRUE	1620354	high	0.0840769	0.0167551
rs2842896	genus Marvinbryantia	C	T	C	T	-0.0649396	-0.001948	0.5278	0.466	FALSE	FALSE	FALSE	132560525	0.022287	0.9303	Thyroid Cancer	TRUE	reported	textfile	6	132881664	0.0131146	7.25371e-07	14306	ebi-a-GCST90017032	TRUE	reported	igd	2	TRUE	1620354	high	-0.0649396	0.0131146
rs3125832	genus Marvinbryantia	A	C	A	C	0.0679323	0.012953	0.2624	0.2687	FALSE	FALSE	FALSE	211226838	0.022378	0.5627	Thyroid Cancer	TRUE	reported	textfile	1	211400180	0.015012	5.02736e-06	14306	ebi-a-GCST90017032	TRUE	reported	igd	2	TRUE	1620354	high	0.0679323	0.015012
rs61884471	genus Marvinbryantia	G	A	G	A	0.124426	0.014754	0.0845	0.08274	FALSE	FALSE	FALSE	45805010	0.035244	0.6755	Thyroid Cancer	TRUE	reported	textfile	11	45826561	0.0248431	1.01163e-06	14306	ebi-a-GCST90017032	TRUE	reported	igd	2	TRUE	1620354	high	0.124426	0.0248431
rs8006832	genus Marvinbryantia	G	T	G	T	-0.0952415	-0.021184	0.1113	0.1069	FALSE	FALSE	FALSE	21109678	0.030556	0.4881	Thyroid Cancer	TRUE	reported	textfile	14	21577837	0.0216699	6.58082e-06	14306	ebi-a-GCST90017032	TRUE	reported	igd	2	TRUE	1620354	high	-0.0952415	0.0216699
rs10202904	genus Methanobrevibacter	G	T	G	T	0.112811	0.03214	0.5328	0.5154	FALSE	FALSE	FALSE	124682691	0.019129	0.09292	Thyroid Cancer	TRUE	reported	textfile	2	125440268	0.0239106	3.08546e-06	14306	ebi-a-GCST90017033	TRUE	reported	igd	2	TRUE	1620354	high	0.112811	0.0239106
rs1334944	genus Methanobrevibacter	T	C	T	C	0.115197	-0.014116	0.2853	0.3266	FALSE	FALSE	FALSE	110506288	0.019783	0.4755	Thyroid Cancer	TRUE	reported	textfile	10	112266046	0.0255492	7.61377e-06	14306	ebi-a-GCST90017033	TRUE	reported	igd	2	TRUE	1620354	high	0.115197	0.0255492
rs6776814	genus Methanobrevibacter	T	C	T	C	-0.188956	-0.075623	0.0895	0.06043	FALSE	FALSE	FALSE	15011576	0.037004	0.04099	Thyroid Cancer	TRUE	reported	textfile	3	15053083	0.0419905	8.04896e-06	14306	ebi-a-GCST90017033	TRUE	reported	igd	2	TRUE	1620354	high	-0.188956	0.0419905
rs76029318	genus Methanobrevibacter	T	C	T	C	0.222849	-0.046853	0.0646	0.08719	FALSE	FALSE	FALSE	41389655	0.036268	0.1964	Thyroid Cancer	TRUE	reported	textfile	13	41963791	0.0454319	1.07552e-06	14306	ebi-a-GCST90017033	TRUE	reported	igd	2	TRUE	1620354	high	0.222849	0.0454319
rs10423795	genus Odoribacter	T	C	T	C	-0.0550695	-0.01112	0.5934	0.5547	FALSE	FALSE	FALSE	49019831	0.020325	0.5843	Thyroid Cancer	TRUE	reported	textfile	19	49523088	0.0121164	6.5793e-06	14306	ebi-a-GCST90017034	TRUE	reported	igd	2	TRUE	1620354	high	-0.0550695	0.0121164
rs28417404	genus Odoribacter	A	G	A	G	-0.0726896	-0.02596	0.169	0.1466	FALSE	FALSE	FALSE	70477507	0.028729	0.3662	Thyroid Cancer	TRUE	reported	textfile	14	70944224	0.0161372	3.68036e-06	14306	ebi-a-GCST90017034	TRUE	reported	igd	2	TRUE	1620354	high	-0.0726896	0.0161372
rs4793970	genus Odoribacter	A	G	A	G	-0.0576329	0.027393	0.3012	0.2659	FALSE	FALSE	FALSE	48686600	0.022028	0.2137	Thyroid Cancer	TRUE	reported	textfile	17	46763962	0.0129154	6.02698e-06	14306	ebi-a-GCST90017034	TRUE	reported	igd	2	TRUE	1620354	high	-0.0576329	0.0129154
rs6856150	genus Odoribacter	A	G	A	G	-0.0881922	0.037522	0.8817	0.8756	FALSE	FALSE	FALSE	11905935	0.031161	0.2285	Thyroid Cancer	TRUE	reported	textfile	4	11907559	0.0194146	6.05954e-06	14306	ebi-a-GCST90017034	TRUE	reported	igd	2	TRUE	1620354	high	-0.0881922	0.0194146
rs74553962	genus Odoribacter	T	G	T	G	0.121449	0.0026126	0.0626	0.06928	FALSE	FALSE	FALSE	68765245	0.041079	0.9493	Thyroid Cancer	TRUE	reported	textfile	8	69677480	0.0264106	9.48681e-06	14306	ebi-a-GCST90017034	TRUE	reported	igd	2	TRUE	1620354	high	0.121449	0.0264106
rs77779484	genus Odoribacter	G	A	G	A	-0.133489	-0.08844	0.0586	0.05689	FALSE	FALSE	FALSE	67262163	0.041486	0.03302	Thyroid Cancer	TRUE	reported	textfile	12	67655943	0.0268526	6.56251e-07	14306	ebi-a-GCST90017034	TRUE	reported	igd	2	TRUE	1620354	high	-0.133489	0.0268526
rs1035588	genus Olsenella	A	G	A	G	-0.108148	-0.010596	0.3827	0.4122	FALSE	FALSE	FALSE	149220676	0.018924	0.5755	Thyroid Cancer	TRUE	reported	textfile	2	150077190	0.0236848	4.85501e-06	14306	ebi-a-GCST90017035	TRUE	reported	igd	2	TRUE	1620354	high	-0.108148	0.0236848
rs17148768	genus Olsenella	G	A	G	A	0.140434	-0.045052	0.2117	0.1596	FALSE	FALSE	FALSE	10735122	0.0248	0.06927	Thyroid Cancer	TRUE	reported	textfile	10	10777085	0.0295602	2.19842e-06	14306	ebi-a-GCST90017035	TRUE	reported	igd	2	TRUE	1620354	high	0.140434	0.0295602
rs2759329	genus Olsenella	A	G	A	G	0.111131	-0.010491	0.66	0.6422	FALSE	FALSE	FALSE	231824606	0.020398	0.6071	Thyroid Cancer	TRUE	reported	textfile	1	231960352	0.0237218	3.43202e-06	14306	ebi-a-GCST90017035	TRUE	reported	igd	2	TRUE	1620354	high	0.111131	0.0237218
rs35225860	genus Olsenella	A	G	A	G	-0.223604	0.04986	0.0567	0.05773	FALSE	FALSE	FALSE	247478968	0.045128	0.2692	Thyroid Cancer	TRUE	reported	textfile	1	247642270	0.0482391	3.87044e-06	14306	ebi-a-GCST90017035	TRUE	reported	igd	2	TRUE	1620354	high	-0.223604	0.0482391
rs6046522	genus Olsenella	C	T	C	T	0.122938	-0.032228	0.2863	0.2893	FALSE	FALSE	FALSE	19988924	0.02689	0.2307	Thyroid Cancer	TRUE	reported	textfile	20	19969568	0.0269928	4.48456e-06	14306	ebi-a-GCST90017035	TRUE	reported	igd	2	TRUE	1620354	high	0.122938	0.0269928
rs62112538	genus Olsenella	C	T	C	T	-0.19943	0.033891	0.0805	0.08166	FALSE	FALSE	FALSE	4925006	0.036767	0.3566	Thyroid Cancer	TRUE	reported	textfile	19	4925018	0.0407033	1.1882e-06	14306	ebi-a-GCST90017035	TRUE	reported	igd	2	TRUE	1620354	high	-0.19943	0.0407033
rs72691585	genus Olsenella	C	A	C	A	-0.249079	0.047361	0.0686	0.07762	FALSE	FALSE	FALSE	21884426	0.03739	0.2053	Thyroid Cancer	TRUE	reported	textfile	9	21884425	0.0520814	2.95291e-06	14306	ebi-a-GCST90017035	TRUE	reported	igd	2	TRUE	1620354	high	-0.249079	0.0520814
rs7540303	genus Olsenella	C	T	C	T	0.108044	-0.023938	0.4215	0.4081	FALSE	FALSE	FALSE	179660056	0.018757	0.2019	Thyroid Cancer	TRUE	reported	textfile	1	179629191	0.023638	5.32023e-06	14306	ebi-a-GCST90017035	TRUE	reported	igd	2	TRUE	1620354	high	0.108044	0.023638
rs8066522	genus Olsenella	A	G	A	G	0.106529	0.00058726	0.6531	0.6506	FALSE	FALSE	FALSE	61555512	0.022613	0.9793	Thyroid Cancer	TRUE	reported	textfile	17	59632873	0.0240379	9.70085e-06	14306	ebi-a-GCST90017035	TRUE	reported	igd	2	TRUE	1620354	high	0.106529	0.0240379
rs9460691	genus Olsenella	C	A	C	A	0.119966	0.021584	0.2167	0.2264	FALSE	FALSE	FALSE	10421974	0.023807	0.3646	Thyroid Cancer	TRUE	reported	textfile	6	10422207	0.0268645	7.2835e-06	14306	ebi-a-GCST90017035	TRUE	reported	igd	2	TRUE	1620354	high	0.119966	0.0268645
rs11627628	genus Oscillibacter	T	C	T	C	0.143961	0.03022	0.0726	0.08082	FALSE	FALSE	FALSE	21011446	0.039136	0.44	Thyroid Cancer	TRUE	reported	textfile	14	21479605	0.0290223	1.00921e-06	14306	ebi-a-GCST90017036	TRUE	reported	igd	2	TRUE	1620354	high	0.143961	0.0290223
rs11990279	genus Oscillibacter	T	C	T	C	-0.0824934	-0.01104	0.2396	0.2244	FALSE	FALSE	FALSE	11258805	0.023118	0.633	Thyroid Cancer	TRUE	reported	textfile	8	11116314	0.0180457	4.94299e-06	14306	ebi-a-GCST90017036	TRUE	reported	igd	2	TRUE	1620354	high	-0.0824934	0.0180457
rs12649930	genus Oscillibacter	T	G	T	G	0.121589	0.071142	0.0944	0.1219	FALSE	FALSE	FALSE	3654564	0.029636	0.01637	Thyroid Cancer	TRUE	reported	textfile	4	3656291	0.0259612	4.09383e-06	14306	ebi-a-GCST90017036	TRUE	reported	igd	2	TRUE	1620354	high	0.121589	0.0259612
rs133832	genus Oscillibacter	A	C	A	C	-0.0795527	0.006719	0.3131	0.3002	FALSE	FALSE	FALSE	44438827	0.02161	0.7559	Thyroid Cancer	TRUE	reported	textfile	22	44834707	0.0162411	1.1472e-06	14306	ebi-a-GCST90017036	TRUE	reported	igd	2	TRUE	1620354	high	-0.0795527	0.0162411
rs16866406	genus Oscillibacter	A	G	A	G	0.0988765	-0.011253	0.1392	0.1882	FALSE	FALSE	FALSE	178592420	0.025076	0.6536	Thyroid Cancer	TRUE	reported	textfile	2	179457147	0.0208795	3.07822e-06	14306	ebi-a-GCST90017036	TRUE	reported	igd	2	TRUE	1620354	high	0.0988765	0.0208795
rs16934185	genus Oscillibacter	A	G	A	G	-0.129568	-0.061875	0.1044	0.07488	FALSE	FALSE	FALSE	1798324	0.033985	0.06866	Thyroid Cancer	TRUE	reported	textfile	9	1798324	0.028157	4.38036e-06	14306	ebi-a-GCST90017036	TRUE	reported	igd	2	TRUE	1620354	high	-0.129568	0.028157
rs234108	genus Oscillibacter	A	G	A	G	0.0749553	-0.018946	0.4801	0.41	FALSE	FALSE	FALSE	184973539	0.020037	0.3444	Thyroid Cancer	TRUE	reported	textfile	1	184942671	0.0152632	9.16326e-07	14306	ebi-a-GCST90017036	TRUE	reported	igd	2	TRUE	1620354	high	0.0749553	0.0152632
rs4506202	genus Oscillibacter	G	A	G	A	0.0711323	-0.017565	0.4841	0.4417	FALSE	FALSE	FALSE	21740565	0.020446	0.3903	Thyroid Cancer	TRUE	reported	textfile	8	21598077	0.0152261	3.20826e-06	14306	ebi-a-GCST90017036	TRUE	reported	igd	2	TRUE	1620354	high	0.0711323	0.0152261
rs61883564	genus Oscillibacter	A	G	A	G	-0.101351	-0.0037407	0.1243	0.1273	FALSE	FALSE	FALSE	79302798	0.030961	0.9038	Thyroid Cancer	TRUE	reported	textfile	11	79013843	0.0221016	3.38712e-06	14306	ebi-a-GCST90017036	TRUE	reported	igd	2	TRUE	1620354	high	-0.101351	0.0221016
rs75453768	genus Oscillibacter	G	T	G	T	0.12212	0.0018366	0.0865	0.09943	FALSE	FALSE	FALSE	114710047	0.034603	0.9577	Thyroid Cancer	TRUE	reported	textfile	10	116469806	0.0268629	5.34737e-06	14306	ebi-a-GCST90017036	TRUE	reported	igd	2	TRUE	1620354	high	0.12212	0.0268629
rs9393920	genus Oscillibacter	G	A	G	A	0.0744662	0.0010809	0.5646	0.5118	FALSE	FALSE	FALSE	28612816	0.018773	0.9541	Thyroid Cancer	TRUE	reported	textfile	6	28580593	0.0151081	9.92247e-07	14306	ebi-a-GCST90017036	TRUE	reported	igd	2	TRUE	1620354	high	0.0744662	0.0151081
rs10202904	class Methanobacteria	G	T	G	T	0.121754	0.03214	0.5328	0.5154	FALSE	FALSE	FALSE	124682691	0.019129	0.09292	Thyroid Cancer	TRUE	reported	textfile	2	125440268	0.0235357	3.01432e-07	14306	ebi-a-GCST90016920	TRUE	reported	igd	2	TRUE	1620354	high	0.121754	0.0235357
rs10424197	class Methanobacteria	A	G	A	G	0.111274	0.0084912	0.675	0.6456	FALSE	FALSE	FALSE	45936063	0.020973	0.6856	Thyroid Cancer	TRUE	reported	textfile	19	46439321	0.0247517	9.27897e-06	14306	ebi-a-GCST90016920	TRUE	reported	igd	2	TRUE	1620354	high	0.111274	0.0247517
rs4257531	class Methanobacteria	G	A	G	A	0.164498	0.025557	0.1143	0.1298	FALSE	FALSE	FALSE	2044483	0.029018	0.3785	Thyroid Cancer	TRUE	reported	textfile	3	2086167	0.0364959	7.44338e-06	14306	ebi-a-GCST90016920	TRUE	reported	igd	2	TRUE	1620354	high	0.164498	0.0364959
rs56131665	class Methanobacteria	G	A	G	A	0.178661	-0.0087277	0.0934	0.09559	FALSE	FALSE	FALSE	178733974	0.039257	0.8241	Thyroid Cancer	TRUE	reported	textfile	5	178160975	0.039298	6.17988e-06	14306	ebi-a-GCST90016920	TRUE	reported	igd	2	TRUE	1620354	high	0.178661	0.039298
rs6776814	class Methanobacteria	T	C	T	C	-0.199566	-0.075623	0.0895	0.06043	FALSE	FALSE	FALSE	15011576	0.037004	0.04099	Thyroid Cancer	TRUE	reported	textfile	3	15053083	0.0411825	1.63061e-06	14306	ebi-a-GCST90016920	TRUE	reported	igd	2	TRUE	1620354	high	-0.199566	0.0411825
rs73068003	class Methanobacteria	G	T	G	T	-0.15814	-0.0090593	0.1223	0.1305	FALSE	FALSE	FALSE	10734305	0.029376	0.7578	Thyroid Cancer	TRUE	reported	textfile	7	10773932	0.0351803	8.44578e-06	14306	ebi-a-GCST90016920	TRUE	reported	igd	2	TRUE	1620354	high	-0.15814	0.0351803
rs73457410	class Methanobacteria	A	G	A	G	0.21534	-0.0421	0.0666	0.09249	FALSE	FALSE	FALSE	41382045	0.035393	0.2342	Thyroid Cancer	TRUE	reported	textfile	13	41956181	0.0436695	1.40854e-06	14306	ebi-a-GCST90016920	TRUE	reported	igd	2	TRUE	1620354	high	0.21534	0.0436695
rs75208022	class Methanobacteria	C	T	C	T	-0.227245	0.018463	0.0765	0.08144	FALSE	FALSE	FALSE	21185927	0.035519	0.6032	Thyroid Cancer	TRUE	reported	textfile	12	21338861	0.048763	5.92107e-06	14306	ebi-a-GCST90016920	TRUE	reported	igd	2	TRUE	1620354	high	-0.227245	0.048763
rs12206468	genus Oscillospira	G	A	G	A	-0.133016	0.013653	0.0636	0.06553	FALSE	FALSE	FALSE	18093460	0.036074	0.7051	Thyroid Cancer	TRUE	reported	textfile	6	18093691	0.0269733	1.04222e-06	14306	ebi-a-GCST90017037	TRUE	reported	igd	2	TRUE	1620354	high	-0.133016	0.0269733
rs12925026	genus Oscillospira	T	C	T	C	0.13559	0.021607	0.0726	0.0722	FALSE	FALSE	FALSE	89726448	0.035928	0.5476	Thyroid Cancer	TRUE	reported	textfile	16	89792856	0.030678	9.31022e-06	14306	ebi-a-GCST90017037	TRUE	reported	igd	2	TRUE	1620354	high	0.13559	0.030678
rs28889936	genus Oscillospira	A	C	A	C	0.114051	0.051732	0.1083	0.07824	FALSE	FALSE	FALSE	88562149	0.033427	0.1217	Thyroid Cancer	TRUE	reported	textfile	4	89483300	0.0252838	3.36589e-06	14306	ebi-a-GCST90017037	TRUE	reported	igd	2	TRUE	1620354	high	0.114051	0.0252838
rs62422654	genus Oscillospira	C	T	C	T	0.0898456	0.028432	0.1471	0.1619	FALSE	FALSE	FALSE	170159406	0.025439	0.2637	Thyroid Cancer	TRUE	reported	textfile	6	170474630	0.0198088	6.46755e-06	14306	ebi-a-GCST90017037	TRUE	reported	igd	2	TRUE	1620354	high	0.0898456	0.0198088
rs72866977	genus Oscillospira	A	C	A	C	-0.130569	-0.07182	0.0696	0.07677	FALSE	FALSE	FALSE	56295685	0.039419	0.06846	Thyroid Cancer	TRUE	reported	textfile	6	56160483	0.0281674	5.62704e-06	14306	ebi-a-GCST90017037	TRUE	reported	igd	2	TRUE	1620354	high	-0.130569	0.0281674
rs751183	genus Oscillospira	C	T	C	T	0.0774322	0.0031471	0.7545	0.7874	FALSE	FALSE	FALSE	76337408	0.02423	0.8967	Thyroid Cancer	TRUE	reported	textfile	1	76803093	0.0172216	6.85125e-06	14306	ebi-a-GCST90017037	TRUE	reported	igd	2	TRUE	1620354	high	0.0774322	0.0172216
rs8076323	genus Oscillospira	A	G	A	G	0.0715392	0.0097903	0.2575	0.2705	FALSE	FALSE	FALSE	14978543	0.021954	0.6556	Thyroid Cancer	TRUE	reported	textfile	17	14881860	0.0156539	5.61319e-06	14306	ebi-a-GCST90017037	TRUE	reported	igd	2	TRUE	1620354	high	0.0715392	0.0156539
rs10464997	genus Oxalobacter	G	A	G	A	0.137691	-0.031896	0.1531	0.2058	FALSE	FALSE	FALSE	21045182	0.026234	0.2241	Thyroid Cancer	TRUE	reported	textfile	8	20902693	0.0294804	3.29754e-06	14306	ebi-a-GCST90017038	TRUE	reported	igd	2	TRUE	1620354	high	0.137691	0.0294804
rs11108500	genus Oxalobacter	A	G	A	G	-0.199099	0.0009885	0.0765	0.06937	FALSE	FALSE	FALSE	96425426	0.038065	0.9793	Thyroid Cancer	TRUE	reported	textfile	12	96819204	0.0427327	3.74283e-06	14306	ebi-a-GCST90017038	TRUE	reported	igd	2	TRUE	1620354	high	-0.199099	0.0427327
rs111966731	genus Oxalobacter	T	C	T	C	0.213114	0.014619	0.0716	0.06184	FALSE	FALSE	FALSE	93398708	0.037399	0.6959	Thyroid Cancer	TRUE	reported	textfile	15	93941937	0.047162	7.29861e-06	14306	ebi-a-GCST90017038	TRUE	reported	igd	2	TRUE	1620354	high	0.213114	0.047162
rs12002250	genus Oxalobacter	A	C	A	C	0.217122	-0.03958	0.0596	0.05312	FALSE	FALSE	FALSE	19682560	0.043806	0.3662	Thyroid Cancer	TRUE	reported	textfile	9	19682558	0.0466317	1.41504e-06	14306	ebi-a-GCST90017038	TRUE	reported	igd	2	TRUE	1620354	high	0.217122	0.0466317
rs1569853	genus Oxalobacter	T	C	T	C	-0.138078	-0.00411	0.1382	0.1187	FALSE	FALSE	FALSE	38582525	0.027738	0.8822	Thyroid Cancer	TRUE	reported	textfile	6	38550301	0.0296981	3.64502e-06	14306	ebi-a-GCST90017038	TRUE	reported	igd	2	TRUE	1620354	high	-0.138078	0.0296981
rs36057338	genus Oxalobacter	G	T	G	T	0.207847	0.046812	0.0755	0.06877	FALSE	FALSE	FALSE	189014160	0.036851	0.204	Thyroid Cancer	TRUE	reported	textfile	4	189935314	0.0421439	8.79812e-07	14306	ebi-a-GCST90017038	TRUE	reported	igd	2	TRUE	1620354	high	0.207847	0.0421439
rs3862635	genus Oxalobacter	C	T	C	T	-0.172142	0.035674	0.0785	0.06078	FALSE	FALSE	FALSE	126712683	0.03974	0.3694	Thyroid Cancer	TRUE	reported	textfile	11	126582578	0.0394026	9.18692e-06	14306	ebi-a-GCST90017038	TRUE	reported	igd	2	TRUE	1620354	high	-0.172142	0.0394026
rs4428215	genus Oxalobacter	G	A	G	A	0.130293	-0.010822	0.2604	0.2578	FALSE	FALSE	FALSE	172229645	0.021453	0.6139	Thyroid Cancer	TRUE	reported	textfile	3	171947435	0.0242237	7.51069e-08	14306	ebi-a-GCST90017038	TRUE	reported	igd	2	TRUE	1620354	high	0.130293	0.0242237
rs6000536	genus Oxalobacter	C	T	C	T	-0.130992	0.0054441	0.2107	0.173	FALSE	FALSE	FALSE	37025428	0.023781	0.8189	Thyroid Cancer	TRUE	reported	textfile	22	37421469	0.0253804	2.06054e-07	14306	ebi-a-GCST90017038	TRUE	reported	igd	2	TRUE	1620354	high	-0.130992	0.0253804
rs6993398	genus Oxalobacter	G	A	G	A	0.127217	0.016011	0.1531	0.2371	FALSE	FALSE	FALSE	114548460	0.024949	0.521	Thyroid Cancer	TRUE	reported	textfile	8	115560689	0.0278855	7.12771e-06	14306	ebi-a-GCST90017038	TRUE	reported	igd	2	TRUE	1620354	high	0.127217	0.0278855
rs736744	genus Oxalobacter	T	C	T	C	-0.117882	0.025515	0.5845	0.5341	FALSE	FALSE	FALSE	84899492	0.020303	0.2089	Thyroid Cancer	TRUE	reported	textfile	9	87514407	0.0211262	2.57472e-08	14306	ebi-a-GCST90017038	TRUE	reported	igd	2	TRUE	1620354	high	-0.117882	0.0211262
rs114567323	genus Parabacteroides	T	C	T	C	0.186478	0.013957	0.0467	0.04466	FALSE	FALSE	FALSE	52320831	0.070125	0.8422	Thyroid Cancer	TRUE	reported	textfile	3	52354847	0.0405199	5.65484e-06	14306	ebi-a-GCST90017039	TRUE	reported	igd	2	TRUE	1620354	high	0.186478	0.0405199
rs115602804	genus Parabacteroides	G	A	G	A	0.10308	0.02963	0.0666	0.0586	FALSE	FALSE	FALSE	191854576	0.039327	0.4512	Thyroid Cancer	TRUE	reported	textfile	3	191572365	0.0222736	1.93059e-06	14306	ebi-a-GCST90017039	TRUE	reported	igd	2	TRUE	1620354	high	0.10308	0.0222736
rs60884758	genus Parabacteroides	C	T	C	T	-0.0702667	0.04212	0.165	0.189	FALSE	FALSE	FALSE	2217340	0.025309	0.09606	Thyroid Cancer	TRUE	reported	textfile	9	2217340	0.0142249	5.7069e-07	14306	ebi-a-GCST90017039	TRUE	reported	igd	2	TRUE	1620354	high	-0.0702667	0.0142249
rs6657302	genus Parabacteroides	T	C	T	C	-0.10452	-0.022679	0.0517	0.05949	FALSE	FALSE	FALSE	85119926	0.038623	0.5571	Thyroid Cancer	TRUE	reported	textfile	1	85585609	0.0225521	9.75708e-06	14306	ebi-a-GCST90017039	TRUE	reported	igd	2	TRUE	1620354	high	-0.10452	0.0225521
rs7298818	genus Parabacteroides	C	T	C	T	0.0888832	-0.012281	0.0765	0.08711	FALSE	FALSE	FALSE	56003169	0.034632	0.7229	Thyroid Cancer	TRUE	reported	textfile	12	56396953	0.0200902	8.53631e-06	14306	ebi-a-GCST90017039	TRUE	reported	igd	2	TRUE	1620354	high	0.0888832	0.0200902
rs140997932	genus Paraprevotella	T	C	T	C	-0.162376	-0.0029919	0.0646	0.05848	FALSE	FALSE	FALSE	149581005	0.04184	0.943	Thyroid Cancer	TRUE	reported	textfile	3	149298792	0.0354178	2.1112e-06	14306	ebi-a-GCST90017040	TRUE	reported	igd	2	TRUE	1620354	high	-0.162376	0.0354178
rs145020347	genus Paraprevotella	A	G	A	G	-0.12465	-0.040339	0.1392	0.1225	FALSE	FALSE	FALSE	114655957	0.029864	0.1768	Thyroid Cancer	TRUE	reported	textfile	11	114526679	0.0262323	4.03005e-06	14306	ebi-a-GCST90017040	TRUE	reported	igd	2	TRUE	1620354	high	-0.12465	0.0262323
rs17109926	genus Paraprevotella	A	G	A	G	-0.0988335	0.032799	0.1879	0.2429	FALSE	FALSE	FALSE	71584948	0.022316	0.1416	Thyroid Cancer	TRUE	reported	textfile	12	71978728	0.0216172	6.75274e-06	14306	ebi-a-GCST90017040	TRUE	reported	igd	2	TRUE	1620354	high	-0.0988335	0.0216172
rs17785622	genus Paraprevotella	A	G	A	G	0.248065	-0.041689	0.0596	0.04686	FALSE	FALSE	FALSE	82749597	0.043361	0.3363	Thyroid Cancer	TRUE	reported	textfile	6	83459314	0.0524304	1.92659e-06	14306	ebi-a-GCST90017040	TRUE	reported	igd	2	TRUE	1620354	high	0.248065	0.0524304
rs2081023	genus Paraprevotella	A	G	A	G	-0.122561	0.039629	0.1024	0.1744	FALSE	FALSE	FALSE	175179258	0.026156	0.1297	Thyroid Cancer	TRUE	reported	textfile	5	174606261	0.0236507	2.63797e-07	14306	ebi-a-GCST90017040	TRUE	reported	igd	2	TRUE	1620354	high	-0.122561	0.0236507
rs3008582	genus Paraprevotella	T	C	T	C	0.10572	-0.0015362	0.1322	0.1949	FALSE	FALSE	FALSE	196002043	0.025986	0.9529	Thyroid Cancer	TRUE	reported	textfile	1	195971173	0.0227246	4.35993e-06	14306	ebi-a-GCST90017040	TRUE	reported	igd	2	TRUE	1620354	high	0.10572	0.0227246
rs3801748	genus Paraprevotella	G	A	G	A	0.0779721	0.015181	0.3459	0.3828	FALSE	FALSE	FALSE	82130192	0.018846	0.4205	Thyroid Cancer	TRUE	reported	textfile	7	81759508	0.0171691	5.20176e-06	14306	ebi-a-GCST90017040	TRUE	reported	igd	2	TRUE	1620354	high	0.0779721	0.0171691
rs4756632	genus Paraprevotella	G	T	G	T	-0.138905	0.056335	0.0934	0.1085	FALSE	FALSE	FALSE	41058153	0.030437	0.06418	Thyroid Cancer	TRUE	reported	textfile	11	41079703	0.0289897	3.81751e-06	14306	ebi-a-GCST90017040	TRUE	reported	igd	2	TRUE	1620354	high	-0.138905	0.0289897
rs4767113	genus Paraprevotella	C	T	C	T	0.0882466	0.0006885	0.2873	0.2961	FALSE	FALSE	FALSE	113694173	0.021397	0.9743	Thyroid Cancer	TRUE	reported	textfile	12	114131978	0.018382	2.14358e-06	14306	ebi-a-GCST90017040	TRUE	reported	igd	2	TRUE	1620354	high	0.0882466	0.018382
rs7240324	genus Paraprevotella	T	G	T	G	-0.10229	-0.021316	0.1909	0.1645	FALSE	FALSE	FALSE	71956568	0.026555	0.4222	Thyroid Cancer	TRUE	reported	textfile	18	69623804	0.0226948	5.95895e-06	14306	ebi-a-GCST90017040	TRUE	reported	igd	2	TRUE	1620354	high	-0.10229	0.0226948
rs9900242	genus Paraprevotella	A	G	A	G	-0.0852967	-0.0061233	0.3608	0.4011	FALSE	FALSE	FALSE	71139490	0.018976	0.7469	Thyroid Cancer	TRUE	reported	textfile	17	69135631	0.0175212	1.14067e-06	14306	ebi-a-GCST90017040	TRUE	reported	igd	2	TRUE	1620354	high	-0.0852967	0.0175212
rs11715853	genus Parasutterella	G	A	G	A	-0.0662952	-0.01085	0.3141	0.2883	FALSE	FALSE	FALSE	30122198	0.021416	0.6124	Thyroid Cancer	TRUE	reported	textfile	3	30163689	0.0146114	6.22917e-06	14306	ebi-a-GCST90017041	TRUE	reported	igd	2	TRUE	1620354	high	-0.0662952	0.0146114
rs2387977	genus Parasutterella	T	C	T	C	-0.0681778	-0.021122	0.4583	0.3037	FALSE	FALSE	FALSE	25619140	0.039814	0.5958	Thyroid Cancer	TRUE	reported	textfile	20	25599776	0.0134756	5.38481e-07	14306	ebi-a-GCST90017041	TRUE	reported	igd	2	TRUE	1620354	high	-0.0681778	0.0134756
rs35055552	genus Parasutterella	T	C	T	C	0.109554	-0.035249	0.0775	0.1297	FALSE	FALSE	FALSE	113791795	0.032064	0.2716	Thyroid Cancer	TRUE	reported	textfile	8	114804024	0.0235433	3.3485e-06	14306	ebi-a-GCST90017041	TRUE	reported	igd	2	TRUE	1620354	high	0.109554	0.0235433
rs55877868	genus Parasutterella	A	C	A	C	-0.104458	-0.033391	0.0964	0.09958	FALSE	FALSE	FALSE	14789550	0.032498	0.3042	Thyroid Cancer	TRUE	reported	textfile	17	14692867	0.0228089	2.87071e-06	14306	ebi-a-GCST90017041	TRUE	reported	igd	2	TRUE	1620354	high	-0.104458	0.0228089
rs62273907	genus Parasutterella	A	G	A	G	0.229468	0.059066	0.0497	0.06418	FALSE	FALSE	FALSE	156832626	0.040816	0.1479	Thyroid Cancer	TRUE	reported	textfile	3	156550415	0.0502262	5.88383e-06	14306	ebi-a-GCST90017041	TRUE	reported	igd	2	TRUE	1620354	high	0.229468	0.0502262
rs6809952	genus Parasutterella	G	A	G	A	-0.0684957	0.0067105	0.2734	0.33	FALSE	FALSE	FALSE	194178920	0.0223	0.7635	Thyroid Cancer	TRUE	reported	textfile	3	193896709	0.0150892	8.13355e-06	14306	ebi-a-GCST90017041	TRUE	reported	igd	2	TRUE	1620354	high	-0.0684957	0.0150892
rs6828768	genus Parasutterella	C	T	C	T	0.0636852	0.00070505	0.5	0.4892	FALSE	FALSE	FALSE	64691207	0.019552	0.9712	Thyroid Cancer	TRUE	reported	textfile	4	65556925	0.0132645	1.78328e-06	14306	ebi-a-GCST90017041	TRUE	reported	igd	2	TRUE	1620354	high	0.0636852	0.0132645
rs7303158	genus Parasutterella	C	T	C	T	0.0646859	-0.00020708	0.4423	0.4218	FALSE	FALSE	FALSE	5166374	0.018645	0.9911	Thyroid Cancer	TRUE	reported	textfile	12	5275540	0.0134256	1.32776e-06	14306	ebi-a-GCST90017041	TRUE	reported	igd	2	TRUE	1620354	high	0.0646859	0.0134256
rs7311004	genus Parasutterella	C	T	C	T	0.0617522	0.020379	0.6243	0.6242	FALSE	FALSE	FALSE	52866926	0.019162	0.2875	Thyroid Cancer	TRUE	reported	textfile	12	53260710	0.0136438	5.92052e-06	14306	ebi-a-GCST90017041	TRUE	reported	igd	2	TRUE	1620354	high	0.0617522	0.0136438
rs7572229	genus Parasutterella	A	G	A	G	-0.066273	0.021796	0.5099	0.4738	FALSE	FALSE	FALSE	72008314	0.018456	0.2376	Thyroid Cancer	TRUE	reported	textfile	2	72235444	0.0132736	6.31699e-07	14306	ebi-a-GCST90017041	TRUE	reported	igd	2	TRUE	1620354	high	-0.066273	0.0132736
rs78383039	genus Parasutterella	T	C	T	C	-0.146315	0.035611	0.0666	0.08269	FALSE	FALSE	FALSE	178089981	0.03675	0.3325	Thyroid Cancer	TRUE	reported	textfile	2	178954708	0.0297119	1.57438e-06	14306	ebi-a-GCST90017041	TRUE	reported	igd	2	TRUE	1620354	high	-0.146315	0.0297119
rs8039785	genus Parasutterella	G	T	G	T	-0.0618345	0.027489	0.5477	0.4855	FALSE	FALSE	FALSE	67023969	0.01975	0.164	Thyroid Cancer	TRUE	reported	textfile	15	67316307	0.0133	3.62093e-06	14306	ebi-a-GCST90017041	TRUE	reported	igd	2	TRUE	1620354	high	-0.0618345	0.0133
rs823424	genus Parasutterella	G	A	G	A	-0.0713448	0.022086	0.2097	0.2334	FALSE	FALSE	FALSE	16817017	0.021703	0.3089	Thyroid Cancer	TRUE	reported	textfile	8	16674526	0.0156958	4.95291e-06	14306	ebi-a-GCST90017041	TRUE	reported	igd	2	TRUE	1620354	high	-0.0713448	0.0156958
rs11001941	genus Peptococcus	G	A	G	A	-0.195611	-0.011116	0.0676	0.0697	FALSE	FALSE	FALSE	76956272	0.036497	0.7607	Thyroid Cancer	TRUE	reported	textfile	10	78716030	0.0392217	1.32859e-06	14306	ebi-a-GCST90017042	TRUE	reported	igd	2	TRUE	1620354	high	-0.195611	0.0392217
rs12069354	genus Peptococcus	C	T	C	T	0.16763	0.030338	0.0666	0.0706	FALSE	FALSE	FALSE	216050440	0.038548	0.4313	Thyroid Cancer	TRUE	reported	textfile	1	216223782	0.0379501	9.28346e-06	14306	ebi-a-GCST90017042	TRUE	reported	igd	2	TRUE	1620354	high	0.16763	0.0379501
rs2054133	genus Peptococcus	A	G	A	G	-0.0895433	0.032671	0.5258	0.4881	FALSE	FALSE	FALSE	33466742	0.020319	0.1079	Thyroid Cancer	TRUE	reported	textfile	2	33691809	0.0188332	2.14166e-06	14306	ebi-a-GCST90017042	TRUE	reported	igd	2	TRUE	1620354	high	-0.0895433	0.0188332
rs36121075	genus Peptococcus	A	G	A	G	-0.14067	0.054592	0.1282	0.1224	FALSE	FALSE	FALSE	44489376	0.030856	0.07685	Thyroid Cancer	TRUE	reported	textfile	20	43118017	0.030628	6.98715e-06	14306	ebi-a-GCST90017042	TRUE	reported	igd	2	TRUE	1620354	high	-0.14067	0.030628
rs5770862	genus Peptococcus	T	C	T	C	0.162018	-0.022665	0.0666	0.1028	FALSE	FALSE	FALSE	50534684	0.03248	0.4853	Thyroid Cancer	TRUE	reported	textfile	22	50973113	0.0356813	3.21959e-06	14306	ebi-a-GCST90017042	TRUE	reported	igd	2	TRUE	1620354	high	0.162018	0.0356813
rs6918730	genus Peptococcus	A	G	A	G	-0.135311	-0.03153	0.9026	0.8987	FALSE	FALSE	FALSE	98572413	0.032707	0.335	Thyroid Cancer	TRUE	reported	textfile	6	99020289	0.0289742	1.14731e-06	14306	ebi-a-GCST90017042	TRUE	reported	igd	2	TRUE	1620354	high	-0.135311	0.0289742
rs7033353	genus Peptococcus	G	T	G	T	-0.090152	0.012703	0.5805	0.4957	FALSE	FALSE	FALSE	101833566	0.01901	0.504	Thyroid Cancer	TRUE	reported	textfile	9	104595848	0.018995	2.21958e-06	14306	ebi-a-GCST90017042	TRUE	reported	igd	2	TRUE	1620354	high	-0.090152	0.018995
rs72850165	genus Peptococcus	T	C	T	C	-0.134304	-0.011796	0.1083	0.09403	FALSE	FALSE	FALSE	968356	0.033977	0.7285	Thyroid Cancer	TRUE	reported	textfile	11	968356	0.0300423	5.74156e-06	14306	ebi-a-GCST90017042	TRUE	reported	igd	2	TRUE	1620354	high	-0.134304	0.0300423
rs74592222	genus Peptococcus	G	A	G	A	0.137957	-0.0090771	0.1173	0.1048	FALSE	FALSE	FALSE	75506015	0.03114	0.7707	Thyroid Cancer	TRUE	reported	textfile	1	75971700	0.0302965	8.55342e-06	14306	ebi-a-GCST90017042	TRUE	reported	igd	2	TRUE	1620354	high	0.137957	0.0302965
rs11929846	genus Phascolarctobacterium	T	C	T	C	-0.0697199	0.047775	0.2097	0.276	FALSE	FALSE	FALSE	17049533	0.025801	0.06408	Thyroid Cancer	TRUE	reported	textfile	4	17051156	0.0157969	8.88423e-06	14306	ebi-a-GCST90017043	TRUE	reported	igd	2	TRUE	1620354	high	-0.0697199	0.0157969
rs12618201	genus Phascolarctobacterium	A	G	A	G	0.0641657	0.016391	0.3469	0.4274	FALSE	FALSE	FALSE	173571805	0.019114	0.3912	Thyroid Cancer	TRUE	reported	textfile	2	174436533	0.0138202	3.37699e-06	14306	ebi-a-GCST90017043	TRUE	reported	igd	2	TRUE	1620354	high	0.0641657	0.0138202
rs56069061	genus Phascolarctobacterium	G	A	G	A	-0.111306	-0.0039581	0.1014	0.08911	FALSE	FALSE	FALSE	168621629	0.035746	0.9118	Thyroid Cancer	TRUE	reported	textfile	3	168339417	0.0230694	1.87176e-06	14306	ebi-a-GCST90017043	TRUE	reported	igd	2	TRUE	1620354	high	-0.111306	0.0230694
rs56157888	genus Phascolarctobacterium	A	C	A	C	0.0954864	0.021486	0.17	0.173	FALSE	FALSE	FALSE	182331683	0.025995	0.4085	Thyroid Cancer	TRUE	reported	textfile	4	183252836	0.0193976	1.08505e-06	14306	ebi-a-GCST90017043	TRUE	reported	igd	2	TRUE	1620354	high	0.0954864	0.0193976
rs74540770	genus Phascolarctobacterium	G	A	G	A	-0.121014	-0.098597	0.0646	0.08262	FALSE	FALSE	FALSE	186835600	0.037373	0.008334	Thyroid Cancer	TRUE	reported	textfile	3	186553389	0.0258621	3.60272e-06	14306	ebi-a-GCST90017043	TRUE	reported	igd	2	TRUE	1620354	high	-0.121014	0.0258621
rs75882962	genus Phascolarctobacterium	T	C	T	C	0.0968661	0.016514	0.167	0.1241	FALSE	FALSE	FALSE	52704958	0.029298	0.573	Thyroid Cancer	TRUE	reported	textfile	12	53098742	0.0190575	3.18985e-07	14306	ebi-a-GCST90017043	TRUE	reported	igd	2	TRUE	1620354	high	0.0968661	0.0190575
rs7982713	genus Phascolarctobacterium	G	A	G	A	0.0726921	0.027997	0.2286	0.2685	FALSE	FALSE	FALSE	70802190	0.021488	0.1926	Thyroid Cancer	TRUE	reported	textfile	13	71376322	0.0163201	9.72165e-06	14306	ebi-a-GCST90017043	TRUE	reported	igd	2	TRUE	1620354	high	0.0726921	0.0163201
rs118038478	genus Prevotella7	A	G	A	G	0.205676	-0.055535	0.0755	0.07308	FALSE	FALSE	FALSE	47203698	0.03793	0.1432	Thyroid Cancer	TRUE	reported	textfile	16	47237609	0.0468917	7.85416e-06	14306	ebi-a-GCST90017044	TRUE	reported	igd	2	TRUE	1620354	high	0.205676	0.0468917
rs12195431	genus Prevotella7	T	C	T	C	0.196528	0.059486	0.0785	0.08322	FALSE	FALSE	FALSE	90309935	0.033682	0.07738	Thyroid Cancer	TRUE	reported	textfile	6	91019654	0.0442322	8.72811e-06	14306	ebi-a-GCST90017044	TRUE	reported	igd	2	TRUE	1620354	high	0.196528	0.0442322
rs2918132	genus Prevotella7	T	C	T	C	0.114648	0.0078982	0.6322	0.6861	FALSE	FALSE	FALSE	131202057	0.021424	0.7124	Thyroid Cancer	TRUE	reported	textfile	10	133000320	0.0254916	6.42407e-06	14306	ebi-a-GCST90017044	TRUE	reported	igd	2	TRUE	1620354	high	0.114648	0.0254916
rs57404562	genus Prevotella7	C	A	C	A	0.155486	-0.022107	0.1799	0.1894	FALSE	FALSE	FALSE	11961636	0.023796	0.3529	Thyroid Cancer	TRUE	reported	textfile	2	12101762	0.0316057	6.2157e-07	14306	ebi-a-GCST90017044	TRUE	reported	igd	2	TRUE	1620354	high	0.155486	0.0316057
rs79263163	genus Prevotella7	A	C	A	C	-0.143982	-0.049938	0.1849	0.1826	FALSE	FALSE	FALSE	39800223	0.024242	0.0394	Thyroid Cancer	TRUE	reported	textfile	11	39821773	0.031501	7.51052e-06	14306	ebi-a-GCST90017044	TRUE	reported	igd	2	TRUE	1620354	high	-0.143982	0.031501
rs9426434	genus Prevotella7	T	C	T	C	-0.123657	0.0037748	0.2734	0.2826	FALSE	FALSE	FALSE	29409704	0.022073	0.8642	Thyroid Cancer	TRUE	reported	textfile	1	29736216	0.0278514	9.71717e-06	14306	ebi-a-GCST90017044	TRUE	reported	igd	2	TRUE	1620354	high	-0.123657	0.0278514
rs9608249	genus Prevotella7	A	G	A	G	-0.158213	0.050947	0.171	0.1453	FALSE	FALSE	FALSE	24217984	0.027928	0.06811	Thyroid Cancer	TRUE	reported	textfile	22	24613952	0.0336317	2.06685e-06	14306	ebi-a-GCST90017044	TRUE	reported	igd	2	TRUE	1620354	high	-0.158213	0.0336317
rs9959718	genus Prevotella7	G	A	G	A	0.133012	0.017821	0.2495	0.2669	FALSE	FALSE	FALSE	73775429	0.021158	0.3996	Thyroid Cancer	TRUE	reported	textfile	18	71442664	0.0275361	1.9006e-06	14306	ebi-a-GCST90017044	TRUE	reported	igd	2	TRUE	1620354	high	0.133012	0.0275361
rs111509883	genus Prevotella9	T	C	T	C	0.171131	0.0011696	0.0845	0.07119	FALSE	FALSE	FALSE	639161	0.041033	0.9773	Thyroid Cancer	TRUE	reported	textfile	19	639161	0.0347624	1.24388e-06	14306	ebi-a-GCST90017045	TRUE	reported	igd	2	TRUE	1620354	high	0.171131	0.0347624
rs11685699	genus Prevotella9	C	T	C	T	-0.141357	-0.0082628	0.0825	0.07782	FALSE	FALSE	FALSE	11092559	0.036243	0.8197	Thyroid Cancer	TRUE	reported	textfile	2	11232685	0.0295665	2.02554e-06	14306	ebi-a-GCST90017045	TRUE	reported	igd	2	TRUE	1620354	high	-0.141357	0.0295665
rs117271932	genus Prevotella9	A	G	A	G	0.208089	-0.0027129	0.0467	0.05398	FALSE	FALSE	FALSE	43840580	0.04599	0.953	Thyroid Cancer	TRUE	reported	textfile	22	44236460	0.0440393	2.81722e-06	14306	ebi-a-GCST90017045	TRUE	reported	igd	2	TRUE	1620354	high	0.208089	0.0440393
rs12648235	genus Prevotella9	T	C	T	C	0.0785902	-0.0047051	0.1571	0.209	FALSE	FALSE	FALSE	160194592	0.026002	0.8564	Thyroid Cancer	TRUE	reported	textfile	4	161115744	0.0177676	7.39078e-06	14306	ebi-a-GCST90017045	TRUE	reported	igd	2	TRUE	1620354	high	0.0785902	0.0177676
rs1304512	genus Prevotella9	G	A	G	A	0.0761593	0.0011075	0.2187	0.3458	FALSE	FALSE	FALSE	64440198	0.022742	0.9612	Thyroid Cancer	TRUE	reported	textfile	5	63736025	0.0165885	5.29078e-06	14306	ebi-a-GCST90017045	TRUE	reported	igd	2	TRUE	1620354	high	0.0761593	0.0165885
rs2104588	genus Prevotella9	C	T	C	T	-0.105558	0.019286	0.8807	0.9108	FALSE	FALSE	FALSE	12455582	0.0346	0.5773	Thyroid Cancer	TRUE	reported	textfile	10	12497581	0.023773	8.1298e-06	14306	ebi-a-GCST90017045	TRUE	reported	igd	2	TRUE	1620354	high	-0.105558	0.023773
rs2495052	genus Prevotella9	A	G	A	G	0.0838978	0.010648	0.1789	0.15	FALSE	FALSE	FALSE	13834756	0.025616	0.6776	Thyroid Cancer	TRUE	reported	textfile	1	14161251	0.0188523	8.9714e-06	14306	ebi-a-GCST90017045	TRUE	reported	igd	2	TRUE	1620354	high	0.0838978	0.0188523
rs4968431	genus Prevotella9	G	T	G	T	0.0640113	0.017838	0.3638	0.4442	FALSE	FALSE	FALSE	61344417	0.022178	0.4212	Thyroid Cancer	TRUE	reported	textfile	17	59421778	0.0144162	8.5844e-06	14306	ebi-a-GCST90017045	TRUE	reported	igd	2	TRUE	1620354	high	0.0640113	0.0144162
rs746764	genus Prevotella9	T	C	T	C	-0.0915771	0.010277	0.173	0.1584	FALSE	FALSE	FALSE	21490075	0.025295	0.6845	Thyroid Cancer	TRUE	reported	textfile	20	21470713	0.0193245	2.04e-06	14306	ebi-a-GCST90017045	TRUE	reported	igd	2	TRUE	1620354	high	-0.0915771	0.0193245
rs7976209	genus Prevotella9	T	C	T	C	-0.0870786	0.0034511	0.167	0.1275	FALSE	FALSE	FALSE	1685304	0.027029	0.8984	Thyroid Cancer	TRUE	reported	textfile	12	1794470	0.0197951	7.2835e-06	14306	ebi-a-GCST90017045	TRUE	reported	igd	2	TRUE	1620354	high	-0.0870786	0.0197951
rs9428102	genus Prevotella9	A	G	A	G	-0.0778845	-0.036079	0.2366	0.1981	FALSE	FALSE	FALSE	118310194	0.024207	0.1361	Thyroid Cancer	TRUE	reported	textfile	1	118852817	0.0176068	4.61732e-06	14306	ebi-a-GCST90017045	TRUE	reported	igd	2	TRUE	1620354	high	-0.0778845	0.0176068
rs9613013	genus Prevotella9	G	A	G	A	0.0917591	0.0083228	0.1451	0.1647	FALSE	FALSE	FALSE	25756771	0.028201	0.7679	Thyroid Cancer	TRUE	reported	textfile	22	26152738	0.0202697	6.10408e-06	14306	ebi-a-GCST90017045	TRUE	reported	igd	2	TRUE	1620354	high	0.0917591	0.0202697
rs12501673	genus Rikenellaceae RC9 gut group	A	G	A	G	0.116395	0.012483	0.325	0.2878	FALSE	FALSE	FALSE	162909364	0.022081	0.5718	Thyroid Cancer	TRUE	reported	textfile	4	163830516	0.0262253	6.28985e-06	14306	ebi-a-GCST90017046	TRUE	reported	igd	2	TRUE	1620354	high	0.116395	0.0262253
rs17032291	genus Rikenellaceae RC9 gut group	T	C	T	C	-0.169579	-0.032272	0.1412	0.1317	FALSE	FALSE	FALSE	154944519	0.027549	0.2414	Thyroid Cancer	TRUE	reported	textfile	4	155865671	0.0368251	6.60998e-06	14306	ebi-a-GCST90017046	TRUE	reported	igd	2	TRUE	1620354	high	-0.169579	0.0368251
rs17582787	genus Rikenellaceae RC9 gut group	A	G	A	G	-0.157739	-0.022255	0.1292	0.148	FALSE	FALSE	FALSE	148641486	0.025721	0.3869	Thyroid Cancer	TRUE	reported	textfile	4	149562638	0.0339924	3.55378e-06	14306	ebi-a-GCST90017046	TRUE	reported	igd	2	TRUE	1620354	high	-0.157739	0.0339924
rs2074881	genus Rikenellaceae RC9 gut group	T	C	T	C	-0.142236	0.038482	0.1789	0.1702	FALSE	FALSE	FALSE	1970022	0.028319	0.1742	Thyroid Cancer	TRUE	reported	textfile	19	1970021	0.032391	9.44778e-06	14306	ebi-a-GCST90017046	TRUE	reported	igd	2	TRUE	1620354	high	-0.142236	0.032391
rs2900503	genus Rikenellaceae RC9 gut group	T	G	T	G	0.172329	-0.00048302	0.829	0.8417	FALSE	FALSE	FALSE	109895263	0.026739	0.9856	Thyroid Cancer	TRUE	reported	textfile	9	112657543	0.0326671	1.55282e-07	14306	ebi-a-GCST90017046	TRUE	reported	igd	2	TRUE	1620354	high	0.172329	0.0326671
rs2998141	genus Rikenellaceae RC9 gut group	C	T	C	T	0.136346	-0.010063	0.7783	0.7741	FALSE	FALSE	FALSE	133196694	0.023595	0.6697	Thyroid Cancer	TRUE	reported	textfile	10	135010198	0.0293073	4.42374e-06	14306	ebi-a-GCST90017046	TRUE	reported	igd	2	TRUE	1620354	high	0.136346	0.0293073
rs4717843	genus Rikenellaceae RC9 gut group	G	T	G	T	-0.119376	-0.0023371	0.3618	0.3884	FALSE	FALSE	FALSE	73920657	0.023943	0.9222	Thyroid Cancer	TRUE	reported	textfile	7	73334987	0.0260548	4.71726e-06	14306	ebi-a-GCST90017046	TRUE	reported	igd	2	TRUE	1620354	high	-0.119376	0.0260548
rs7712231	genus Rikenellaceae RC9 gut group	A	G	A	G	0.156284	0.018109	0.165	0.1708	FALSE	FALSE	FALSE	31406178	0.025695	0.4809	Thyroid Cancer	TRUE	reported	textfile	5	31406285	0.0350462	7.9704e-06	14306	ebi-a-GCST90017046	TRUE	reported	igd	2	TRUE	1620354	high	0.156284	0.0350462
rs80309088	genus Rikenellaceae RC9 gut group	G	A	G	A	0.17405	0.011599	0.1292	0.1213	FALSE	FALSE	FALSE	165255243	0.029943	0.6985	Thyroid Cancer	TRUE	reported	textfile	6	165668732	0.0383423	4.55638e-06	14306	ebi-a-GCST90017046	TRUE	reported	igd	2	TRUE	1620354	high	0.17405	0.0383423
rs10108398	class Mollicutes	G	A	G	A	0.0769142	0.025521	0.2913	0.2479	FALSE	FALSE	FALSE	58528265	0.022549	0.2577	Thyroid Cancer	TRUE	reported	textfile	8	59440824	0.0153953	1.09001e-06	14306	ebi-a-GCST90016921	TRUE	reported	igd	2	TRUE	1620354	high	0.0769142	0.0153953
rs11890098	class Mollicutes	A	G	A	G	0.074438	-0.012795	0.2555	0.2429	FALSE	FALSE	FALSE	156676037	0.021386	0.5496	Thyroid Cancer	TRUE	reported	textfile	2	157532549	0.0153389	9.56577e-07	14306	ebi-a-GCST90016921	TRUE	reported	igd	2	TRUE	1620354	high	0.074438	0.0153389
rs12566890	class Mollicutes	T	G	T	G	-0.101147	0.0062565	0.0954	0.1226	FALSE	FALSE	FALSE	61385192	0.032417	0.847	Thyroid Cancer	TRUE	reported	textfile	1	61850864	0.0230978	3.65098e-06	14306	ebi-a-GCST90016921	TRUE	reported	igd	2	TRUE	1620354	high	-0.101147	0.0230978
rs17214486	class Mollicutes	C	A	C	A	0.06099	-0.0043575	0.4016	0.3671	FALSE	FALSE	FALSE	96693337	0.019116	0.8197	Thyroid Cancer	TRUE	reported	textfile	14	97159674	0.0135623	6.60861e-06	14306	ebi-a-GCST90016921	TRUE	reported	igd	2	TRUE	1620354	high	0.06099	0.0135623
rs2464826	class Mollicutes	A	C	A	C	0.0944239	0.046633	0.1262	0.1061	FALSE	FALSE	FALSE	79860934	0.032202	0.1476	Thyroid Cancer	TRUE	reported	textfile	7	79490250	0.0211806	8.39499e-06	14306	ebi-a-GCST90016921	TRUE	reported	igd	2	TRUE	1620354	high	0.0944239	0.0211806
rs28537087	class Mollicutes	G	A	G	A	0.0820873	-0.015084	0.164	0.1555	FALSE	FALSE	FALSE	94766447	0.027181	0.5789	Thyroid Cancer	TRUE	reported	textfile	15	95309676	0.0188312	8.07402e-06	14306	ebi-a-GCST90016921	TRUE	reported	igd	2	TRUE	1620354	high	0.0820873	0.0188312
rs3768491	class Mollicutes	G	A	G	A	0.0681052	-0.011864	0.7137	0.7491	FALSE	FALSE	FALSE	109423364	0.021014	0.5723	Thyroid Cancer	TRUE	reported	textfile	1	109965986	0.0149061	4.2335e-06	14306	ebi-a-GCST90016921	TRUE	reported	igd	2	TRUE	1620354	high	0.0681052	0.0149061
rs6043847	class Mollicutes	T	C	T	C	-0.114937	0.041784	0.0696	0.1184	FALSE	FALSE	FALSE	16278879	0.032623	0.2003	Thyroid Cancer	TRUE	reported	textfile	20	16259524	0.0248606	4.55481e-06	14306	ebi-a-GCST90016921	TRUE	reported	igd	2	TRUE	1620354	high	-0.114937	0.0248606
rs72901605	class Mollicutes	T	C	T	C	-0.0841852	0.055249	0.1859	0.1408	FALSE	FALSE	FALSE	47082326	0.025558	0.03064	Thyroid Cancer	TRUE	reported	textfile	11	47103877	0.0178119	3.25792e-06	14306	ebi-a-GCST90016921	TRUE	reported	igd	2	TRUE	1620354	high	-0.0841852	0.0178119
rs74603314	class Mollicutes	T	C	T	C	0.221639	-0.10761	0.0457	0.04173	FALSE	FALSE	FALSE	46050515	0.050519	0.03316	Thyroid Cancer	TRUE	reported	textfile	14	46519718	0.0462918	1.5569e-06	14306	ebi-a-GCST90016921	TRUE	reported	igd	2	TRUE	1620354	high	0.221639	0.0462918
rs78169027	class Mollicutes	A	G	A	G	-0.108283	-0.033217	0.1083	0.07619	FALSE	FALSE	FALSE	108568360	0.034201	0.3314	Thyroid Cancer	TRUE	reported	textfile	11	108439087	0.0237289	5.87611e-06	14306	ebi-a-GCST90016921	TRUE	reported	igd	2	TRUE	1620354	high	-0.108283	0.0237289
rs11221428	genus Romboutsia	T	C	T	C	-0.0726779	0.023002	0.1551	0.1627	FALSE	FALSE	FALSE	99794319	0.024379	0.3454	Thyroid Cancer	TRUE	reported	textfile	11	99665050	0.0158263	6.48649e-06	14306	ebi-a-GCST90017047	TRUE	reported	igd	2	TRUE	1620354	high	-0.0726779	0.0158263
rs16843578	genus Romboutsia	C	T	C	T	-0.0875276	0.043397	0.0825	0.1188	FALSE	FALSE	FALSE	171934745	0.030761	0.1583	Thyroid Cancer	TRUE	reported	textfile	1	171903885	0.0196779	5.08124e-06	14306	ebi-a-GCST90017047	TRUE	reported	igd	2	TRUE	1620354	high	-0.0875276	0.0196779
rs28603357	genus Romboutsia	T	C	T	C	-0.214911	-0.010459	0.0636	0.03966	FALSE	FALSE	FALSE	106766378	0.04864	0.8298	Thyroid Cancer	TRUE	reported	textfile	7	106406824	0.0474739	8.52236e-06	14306	ebi-a-GCST90017047	TRUE	reported	igd	2	TRUE	1620354	high	-0.214911	0.0474739
rs34302036	genus Romboutsia	G	A	G	A	-0.0550261	0.022745	0.5855	0.5489	FALSE	FALSE	FALSE	78507408	0.018661	0.2229	Thyroid Cancer	TRUE	reported	textfile	7	78136725	0.0120835	5.87665e-06	14306	ebi-a-GCST90017047	TRUE	reported	igd	2	TRUE	1620354	high	-0.0550261	0.0120835
rs61841503	genus Romboutsia	G	A	G	A	0.092888	0.044731	0.1372	0.1354	FALSE	FALSE	FALSE	16977560	0.026145	0.0871	Thyroid Cancer	TRUE	reported	textfile	10	17019559	0.0171454	3.99595e-08	14306	ebi-a-GCST90017047	TRUE	reported	igd	2	TRUE	1620354	high	0.092888	0.0171454
rs62504452	genus Romboutsia	A	G	A	G	-0.0710048	0.020596	0.166	0.1725	FALSE	FALSE	FALSE	146063205	0.026217	0.4321	Thyroid Cancer	TRUE	reported	textfile	7	145760298	0.0156654	4.65833e-06	14306	ebi-a-GCST90017047	TRUE	reported	igd	2	TRUE	1620354	high	-0.0710048	0.0156654
rs7109293	genus Romboutsia	A	G	A	G	0.0919112	-0.0053751	0.0924	0.1128	FALSE	FALSE	FALSE	133964762	0.03187	0.8661	Thyroid Cancer	TRUE	reported	textfile	11	133834657	0.0205738	6.98361e-06	14306	ebi-a-GCST90017047	TRUE	reported	igd	2	TRUE	1620354	high	0.0919112	0.0205738
rs75987356	genus Romboutsia	G	A	G	A	-0.129578	0.0433	0.0686	0.07258	FALSE	FALSE	FALSE	15926583	0.041021	0.2912	Thyroid Cancer	TRUE	reported	textfile	2	16066705	0.0280454	6.70795e-06	14306	ebi-a-GCST90017047	TRUE	reported	igd	2	TRUE	1620354	high	-0.129578	0.0280454
rs77702691	genus Romboutsia	A	G	A	G	-0.094406	0.053414	0.1024	0.087	FALSE	FALSE	FALSE	88073285	0.031274	0.08765	Thyroid Cancer	TRUE	reported	textfile	13	88725540	0.0208544	7.3697e-06	14306	ebi-a-GCST90017047	TRUE	reported	igd	2	TRUE	1620354	high	-0.094406	0.0208544
rs9389266	genus Romboutsia	T	G	T	G	0.0722815	-0.018313	0.169	0.1701	FALSE	FALSE	FALSE	135090599	0.024805	0.4604	Thyroid Cancer	TRUE	reported	textfile	6	135411737	0.0162353	9.38469e-06	14306	ebi-a-GCST90017047	TRUE	reported	igd	2	TRUE	1620354	high	0.0722815	0.0162353
rs9567264	genus Romboutsia	C	T	C	T	0.0580018	-0.059135	0.3201	0.3599	FALSE	FALSE	FALSE	32146619	0.020982	0.004826	Thyroid Cancer	TRUE	reported	textfile	13	32720756	0.0127495	5.75692e-06	14306	ebi-a-GCST90017047	TRUE	reported	igd	2	TRUE	1620354	high	0.0580018	0.0127495
rs2160994	genus Roseburia	C	T	C	T	-0.0550687	0.039945	0.6203	0.708	FALSE	FALSE	FALSE	50256274	0.020109	0.04699	Thyroid Cancer	TRUE	reported	textfile	12	50650057	0.0112481	9.6984e-07	14306	ebi-a-GCST90017048	TRUE	reported	igd	2	TRUE	1620354	high	-0.0550687	0.0112481
rs2943022	genus Roseburia	T	C	T	C	0.0493786	-0.005273	0.4602	0.5054	FALSE	FALSE	FALSE	90303097	0.019707	0.789	Thyroid Cancer	TRUE	reported	textfile	5	89598914	0.0106763	4.11405e-06	14306	ebi-a-GCST90017048	TRUE	reported	igd	2	TRUE	1620354	high	0.0493786	0.0106763
rs302266	genus Roseburia	T	C	T	C	-0.0777312	0.070462	0.1203	0.09516	FALSE	FALSE	FALSE	194214520	0.032113	0.02823	Thyroid Cancer	TRUE	reported	textfile	1	194183650	0.0172985	8.12587e-06	14306	ebi-a-GCST90017048	TRUE	reported	igd	2	TRUE	1620354	high	-0.0777312	0.0172985
rs55858165	genus Roseburia	A	C	A	C	0.179284	0.030351	0.0775	0.05	FALSE	FALSE	FALSE	85969578	0.044575	0.4959	Thyroid Cancer	TRUE	reported	textfile	15	86512809	0.0404954	9.98964e-06	14306	ebi-a-GCST90017048	TRUE	reported	igd	2	TRUE	1620354	high	0.179284	0.0404954
rs57466170	genus Roseburia	C	T	C	T	0.0741405	-0.0013608	0.0865	0.1383	FALSE	FALSE	FALSE	37566864	0.030584	0.9645	Thyroid Cancer	TRUE	reported	textfile	15	37859065	0.0171601	8.30099e-06	14306	ebi-a-GCST90017048	TRUE	reported	igd	2	TRUE	1620354	high	0.0741405	0.0171601
rs6445851	genus Roseburia	A	G	A	G	0.0497336	0.045115	0.5994	0.5291	FALSE	FALSE	FALSE	57082200	0.020578	0.02835	Thyroid Cancer	TRUE	reported	textfile	3	57116228	0.0108158	3.5272e-06	14306	ebi-a-GCST90017048	TRUE	reported	igd	2	TRUE	1620354	high	0.0497336	0.0108158
rs6930661	genus Roseburia	C	T	C	T	-0.0961587	0.014244	0.0755	0.08013	FALSE	FALSE	FALSE	12774379	0.040018	0.7219	Thyroid Cancer	TRUE	reported	textfile	6	12774611	0.0204975	2.47942e-06	14306	ebi-a-GCST90017048	TRUE	reported	igd	2	TRUE	1620354	high	-0.0961587	0.0204975
rs75326254	genus Roseburia	C	T	C	T	-0.104628	0.053171	0.0636	0.05864	FALSE	FALSE	FALSE	165757348	0.038891	0.1716	Thyroid Cancer	TRUE	reported	textfile	6	166170836	0.0230897	7.50205e-06	14306	ebi-a-GCST90017048	TRUE	reported	igd	2	TRUE	1620354	high	-0.104628	0.0230897
rs78753150	genus Roseburia	A	C	A	C	0.0968739	-0.0045973	0.0586	0.08543	FALSE	FALSE	FALSE	144756092	0.034666	0.8945	Thyroid Cancer	TRUE	reported	textfile	5	144135655	0.0214067	9.98321e-06	14306	ebi-a-GCST90017048	TRUE	reported	igd	2	TRUE	1620354	high	0.0968739	0.0214067
rs9300744	genus Roseburia	C	T	C	T	-0.0588452	0.0145	0.2386	0.2401	FALSE	FALSE	FALSE	102465136	0.021834	0.5066	Thyroid Cancer	TRUE	reported	textfile	13	103117486	0.0126228	4.75116e-06	14306	ebi-a-GCST90017048	TRUE	reported	igd	2	TRUE	1620354	high	-0.0588452	0.0126228
rs10827477	genus Ruminiclostridium5	A	G	A	G	-0.0547387	-0.0014325	0.3151	0.3135	FALSE	FALSE	FALSE	34973660	0.019763	0.9422	Thyroid Cancer	TRUE	reported	textfile	10	35262588	0.0115163	2.1918e-06	14306	ebi-a-GCST90017049	TRUE	reported	igd	2	TRUE	1620354	high	-0.0547387	0.0115163
rs113753996	genus Ruminiclostridium5	T	C	T	C	0.0820689	-0.0099229	0.1372	0.1118	FALSE	FALSE	FALSE	32477558	0.028995	0.7322	Thyroid Cancer	TRUE	reported	textfile	5	32477664	0.0174463	3.98896e-06	14306	ebi-a-GCST90017049	TRUE	reported	igd	2	TRUE	1620354	high	0.0820689	0.0174463
rs1223978	genus Ruminiclostridium5	C	T	C	T	-0.0484169	0.029526	0.5199	0.5665	FALSE	FALSE	FALSE	108122814	0.019886	0.1376	Thyroid Cancer	TRUE	reported	textfile	13	108775162	0.0108254	8.16188e-06	14306	ebi-a-GCST90017049	TRUE	reported	igd	2	TRUE	1620354	high	-0.0484169	0.0108254
rs1492620	genus Ruminiclostridium5	T	C	T	C	-0.0830505	-0.0084283	0.0805	0.1306	FALSE	FALSE	FALSE	50438207	0.02932	0.7738	Thyroid Cancer	TRUE	reported	textfile	6	50405920	0.0180073	3.52574e-06	14306	ebi-a-GCST90017049	TRUE	reported	igd	2	TRUE	1620354	high	-0.0830505	0.0180073
rs2833828	genus Ruminiclostridium5	G	A	G	A	0.0489617	0.010252	0.4533	0.4639	FALSE	FALSE	FALSE	32439578	0.018516	0.5798	Thyroid Cancer	TRUE	reported	textfile	21	33811886	0.0108702	6.81648e-06	14306	ebi-a-GCST90017049	TRUE	reported	igd	2	TRUE	1620354	high	0.0489617	0.0108702
rs4955951	genus Ruminiclostridium5	A	G	A	G	-0.0713749	0.021749	0.0924	0.1159	FALSE	FALSE	FALSE	55209503	0.029857	0.4663	Thyroid Cancer	TRUE	reported	textfile	3	55243531	0.0165826	9.9552e-06	14306	ebi-a-GCST90017049	TRUE	reported	igd	2	TRUE	1620354	high	-0.0713749	0.0165826
rs6121460	genus Ruminiclostridium5	G	A	G	A	0.0932955	-0.020934	0.0805	0.09341	FALSE	FALSE	FALSE	61718449	0.036005	0.561	Thyroid Cancer	TRUE	reported	textfile	20	60293505	0.0199206	2.64107e-06	14306	ebi-a-GCST90017049	TRUE	reported	igd	2	TRUE	1620354	high	0.0932955	0.0199206
rs79968837	genus Ruminiclostridium5	A	G	A	G	-0.0950311	-0.0145	0.0686	0.109	FALSE	FALSE	FALSE	42549316	0.032486	0.6554	Thyroid Cancer	TRUE	reported	textfile	20	41177956	0.0193507	1.14623e-06	14306	ebi-a-GCST90017049	TRUE	reported	igd	2	TRUE	1620354	high	-0.0950311	0.0193507
rs10829821	genus Ruminiclostridium6	T	C	T	C	-0.097606	0.038818	0.0855	0.1027	FALSE	FALSE	FALSE	130853030	0.034566	0.2614	Thyroid Cancer	TRUE	reported	textfile	10	132651293	0.0216072	3.47144e-06	14306	ebi-a-GCST90017050	TRUE	reported	igd	2	TRUE	1620354	high	-0.097606	0.0216072
rs116969552	genus Ruminiclostridium6	A	G	A	G	-0.166823	0.027212	0.0358	0.04338	FALSE	FALSE	FALSE	126525834	0.051314	0.5959	Thyroid Cancer	TRUE	reported	textfile	10	128214403	0.0376681	9.15946e-06	14306	ebi-a-GCST90017050	TRUE	reported	igd	2	TRUE	1620354	high	-0.166823	0.0376681
rs11992182	genus Ruminiclostridium6	A	C	A	C	0.0625299	-0.016909	0.2883	0.2518	FALSE	FALSE	FALSE	78854264	0.021004	0.4208	Thyroid Cancer	TRUE	reported	textfile	8	79766499	0.0137876	4.64836e-06	14306	ebi-a-GCST90017050	TRUE	reported	igd	2	TRUE	1620354	high	0.0625299	0.0137876
rs1756364	genus Ruminiclostridium6	G	T	G	T	0.0999189	0.026364	0.1213	0.1251	FALSE	FALSE	FALSE	20486502	0.04207	0.5309	Thyroid Cancer	TRUE	reported	textfile	14	20954661	0.0197169	2.53653e-07	14306	ebi-a-GCST90017050	TRUE	reported	igd	2	TRUE	1620354	high	0.0999189	0.0197169
rs2548459	genus Ruminiclostridium6	C	T	C	T	0.0554866	0.048023	0.4702	0.4872	FALSE	FALSE	FALSE	48706082	0.019395	0.01328	Thyroid Cancer	TRUE	reported	textfile	19	49209339	0.0122755	6.40206e-06	14306	ebi-a-GCST90017050	TRUE	reported	igd	2	TRUE	1620354	high	0.0554866	0.0122755
rs35362464	genus Ruminiclostridium6	C	A	C	A	0.0720077	0.027159	0.1511	0.15	FALSE	FALSE	FALSE	36476389	0.026146	0.2989	Thyroid Cancer	TRUE	reported	textfile	4	36478011	0.0165387	8.99146e-06	14306	ebi-a-GCST90017050	TRUE	reported	igd	2	TRUE	1620354	high	0.0720077	0.0165387
rs61060922	genus Ruminiclostridium6	T	G	T	G	0.15913	-0.0054943	0.0447	0.04887	FALSE	FALSE	FALSE	72102255	0.042632	0.8975	Thyroid Cancer	TRUE	reported	textfile	16	72136154	0.0322283	1.08648e-06	14306	ebi-a-GCST90017050	TRUE	reported	igd	2	TRUE	1620354	high	0.15913	0.0322283
rs663262	genus Ruminiclostridium6	C	T	C	T	0.13498	0.01802	0.9483	0.9139	FALSE	FALSE	FALSE	86468034	0.037063	0.6268	Thyroid Cancer	TRUE	reported	textfile	11	86179076	0.0310715	3.39414e-06	14306	ebi-a-GCST90017050	TRUE	reported	igd	2	TRUE	1620354	high	0.13498	0.0310715
rs67479537	genus Ruminiclostridium6	T	C	T	C	0.118994	0.0099512	0.0795	0.06153	FALSE	FALSE	FALSE	10004839	0.043285	0.8182	Thyroid Cancer	TRUE	reported	textfile	19	10115515	0.026487	9.30208e-06	14306	ebi-a-GCST90017050	TRUE	reported	igd	2	TRUE	1620354	high	0.118994	0.026487
rs72991535	genus Ruminiclostridium6	T	G	T	G	0.135604	-0.082001	0.0596	0.04579	FALSE	FALSE	FALSE	78258244	0.044286	0.06408	Thyroid Cancer	TRUE	reported	textfile	18	76018244	0.0295174	4.9537e-06	14306	ebi-a-GCST90017050	TRUE	reported	igd	2	TRUE	1620354	high	0.135604	0.0295174
rs73176030	genus Ruminiclostridium6	T	C	T	C	0.058665	0.019124	0.3181	0.2629	FALSE	FALSE	FALSE	101628002	0.020731	0.3563	Thyroid Cancer	TRUE	reported	textfile	7	101271282	0.013208	7.28887e-06	14306	ebi-a-GCST90017050	TRUE	reported	igd	2	TRUE	1620354	high	0.058665	0.013208
rs77193512	genus Ruminiclostridium6	A	G	A	G	0.0736533	0.049661	0.167	0.2024	FALSE	FALSE	FALSE	40267513	0.022862	0.02984	Thyroid Cancer	TRUE	reported	textfile	11	40289063	0.0153163	1.29587e-06	14306	ebi-a-GCST90017050	TRUE	reported	igd	2	TRUE	1620354	high	0.0736533	0.0153163
rs792058	genus Ruminiclostridium6	G	A	G	A	0.0554234	0.015604	0.4274	0.4243	FALSE	FALSE	FALSE	5408472	0.020449	0.4454	Thyroid Cancer	TRUE	reported	textfile	2	5548605	0.0125423	8.57946e-06	14306	ebi-a-GCST90017050	TRUE	reported	igd	2	TRUE	1620354	high	0.0554234	0.0125423
rs79968172	genus Ruminiclostridium6	G	A	G	A	0.11614	0.0071536	0.0557	0.07361	FALSE	FALSE	FALSE	240340526	0.036349	0.844	Thyroid Cancer	TRUE	reported	textfile	1	240503826	0.0243083	1.66054e-06	14306	ebi-a-GCST90017050	TRUE	reported	igd	2	TRUE	1620354	high	0.11614	0.0243083
rs115044523	genus Ruminiclostridium9	G	A	G	A	-0.0980026	0.0033468	0.0915	0.08141	FALSE	FALSE	FALSE	46973900	0.038917	0.9315	Thyroid Cancer	TRUE	reported	textfile	7	47013498	0.0202616	2.37203e-06	14306	ebi-a-GCST90017051	TRUE	reported	igd	2	TRUE	1620354	high	-0.0980026	0.0202616
rs12040548	genus Ruminiclostridium9	G	T	G	T	0.0570422	0.030373	0.3111	0.3062	FALSE	FALSE	FALSE	247546983	0.022293	0.1731	Thyroid Cancer	TRUE	reported	textfile	1	247710285	0.0122359	3.14869e-06	14306	ebi-a-GCST90017051	TRUE	reported	igd	2	TRUE	1620354	high	0.0570422	0.0122359
rs6082461	genus Ruminiclostridium9	C	A	C	A	-0.0586425	0.016492	0.7932	0.7729	FALSE	FALSE	FALSE	2229884	0.022165	0.4568	Thyroid Cancer	TRUE	reported	textfile	20	2210530	0.0131004	4.86598e-06	14306	ebi-a-GCST90017051	TRUE	reported	igd	2	TRUE	1620354	high	-0.0586425	0.0131004
rs7137760	genus Ruminiclostridium9	C	T	C	T	0.050797	0.015487	0.4145	0.3826	FALSE	FALSE	FALSE	10549815	0.018908	0.4128	Thyroid Cancer	TRUE	reported	textfile	12	10702414	0.0112182	7.06903e-06	14306	ebi-a-GCST90017051	TRUE	reported	igd	2	TRUE	1620354	high	0.050797	0.0112182
rs74303178	genus Ruminiclostridium9	T	C	T	C	0.0532742	0.0017807	0.3201	0.3214	FALSE	FALSE	FALSE	14840035	0.019936	0.9288	Thyroid Cancer	TRUE	reported	textfile	8	14697544	0.0119274	7.91571e-06	14306	ebi-a-GCST90017051	TRUE	reported	igd	2	TRUE	1620354	high	0.0532742	0.0119274
rs78191726	genus Ruminiclostridium9	T	C	T	C	0.0944998	0.017913	0.0905	0.0813	FALSE	FALSE	FALSE	66945427	0.034054	0.5989	Thyroid Cancer	TRUE	reported	textfile	6	67655320	0.0210206	7.58281e-06	14306	ebi-a-GCST90017051	TRUE	reported	igd	2	TRUE	1620354	high	0.0944998	0.0210206
rs9522712	genus Ruminiclostridium9	T	C	T	C	0.0699728	-0.015736	0.1451	0.1544	FALSE	FALSE	FALSE	89789324	0.025735	0.5409	Thyroid Cancer	TRUE	reported	textfile	13	90441578	0.0154939	4.65961e-06	14306	ebi-a-GCST90017051	TRUE	reported	igd	2	TRUE	1620354	high	0.0699728	0.0154939
rs9809789	genus Ruminiclostridium9	C	T	C	T	-0.0717454	-0.0058065	0.168	0.1507	FALSE	FALSE	FALSE	29138492	0.02811	0.8364	Thyroid Cancer	TRUE	reported	textfile	3	29179983	0.0159673	8.71967e-06	14306	ebi-a-GCST90017051	TRUE	reported	igd	2	TRUE	1620354	high	-0.0717454	0.0159673
rs11241747	genus Ruminococcaceae NK4A214 group	T	C	T	C	-0.0533858	0.005134	0.6093	0.6633	FALSE	FALSE	FALSE	124510625	0.021976	0.8153	Thyroid Cancer	TRUE	reported	textfile	5	123846318	0.0120035	6.58977e-06	14306	ebi-a-GCST90017052	TRUE	reported	igd	2	TRUE	1620354	high	-0.0533858	0.0120035
rs11586410	genus Ruminococcaceae NK4A214 group	G	A	G	A	-0.0863422	-0.013979	0.1342	0.1717	FALSE	FALSE	FALSE	157369098	0.02794	0.6168	Thyroid Cancer	TRUE	reported	textfile	1	157338888	0.0169937	3.66277e-07	14306	ebi-a-GCST90017052	TRUE	reported	igd	2	TRUE	1620354	high	-0.0863422	0.0169937
rs12642039	genus Ruminococcaceae NK4A214 group	C	T	C	T	0.0553003	0.014269	0.6342	0.6287	FALSE	FALSE	FALSE	159010870	0.019239	0.4583	Thyroid Cancer	TRUE	reported	textfile	4	159932022	0.0119397	3.43005e-06	14306	ebi-a-GCST90017052	TRUE	reported	igd	2	TRUE	1620354	high	0.0553003	0.0119397
rs12731	genus Ruminococcaceae NK4A214 group	A	G	A	G	-0.0527684	0.0038804	0.4513	0.4433	FALSE	FALSE	FALSE	238179271	0.018702	0.8356	Thyroid Cancer	TRUE	reported	textfile	2	239087912	0.0115053	4.87237e-06	14306	ebi-a-GCST90017052	TRUE	reported	igd	2	TRUE	1620354	high	-0.0527684	0.0115053
rs13087692	genus Ruminococcaceae NK4A214 group	G	T	G	T	-0.0574623	0.0016127	0.6948	0.7347	FALSE	FALSE	FALSE	84675888	0.02073	0.938	Thyroid Cancer	TRUE	reported	textfile	3	84725039	0.012594	8.69221e-06	14306	ebi-a-GCST90017052	TRUE	reported	igd	2	TRUE	1620354	high	-0.0574623	0.012594
rs147475196	genus Ruminococcaceae NK4A214 group	A	G	A	G	-0.133769	-0.041843	0.0775	0.06899	FALSE	FALSE	FALSE	26467796	0.04282	0.3285	Thyroid Cancer	TRUE	reported	textfile	3	26509287	0.0295196	4.72498e-06	14306	ebi-a-GCST90017052	TRUE	reported	igd	2	TRUE	1620354	high	-0.133769	0.0295196
rs4814689	genus Ruminococcaceae NK4A214 group	C	T	C	T	-0.1083	0.038917	0.0666	0.08389	FALSE	FALSE	FALSE	18049713	0.034532	0.2597	Thyroid Cancer	TRUE	reported	textfile	20	18030357	0.0230708	4.55187e-06	14306	ebi-a-GCST90017052	TRUE	reported	igd	2	TRUE	1620354	high	-0.1083	0.0230708
rs5994253	genus Ruminococcaceae NK4A214 group	A	G	A	G	-0.0811302	0.03736	0.1461	0.1736	FALSE	FALSE	FALSE	17312122	0.027477	0.1739	Thyroid Cancer	TRUE	reported	textfile	22	17793012	0.0157621	2.35185e-07	14306	ebi-a-GCST90017052	TRUE	reported	igd	2	TRUE	1620354	high	-0.0811302	0.0157621
rs62027366	genus Ruminococcaceae NK4A214 group	T	C	T	C	0.0615389	0.0088119	0.2296	0.2347	FALSE	FALSE	FALSE	24062485	0.022409	0.6941	Thyroid Cancer	TRUE	reported	textfile	16	24073806	0.0137612	6.58461e-06	14306	ebi-a-GCST90017052	TRUE	reported	igd	2	TRUE	1620354	high	0.0615389	0.0137612
rs6681678	genus Ruminococcaceae NK4A214 group	T	C	T	C	0.100174	0.02281	0.9503	0.9469	FALSE	FALSE	FALSE	99783035	0.043856	0.603	Thyroid Cancer	TRUE	reported	textfile	1	100248591	0.024	9.0494e-06	14306	ebi-a-GCST90017052	TRUE	reported	igd	2	TRUE	1620354	high	0.100174	0.024
rs7573569	genus Ruminococcaceae NK4A214 group	T	C	T	C	0.107739	-0.047496	0.0716	0.06038	FALSE	FALSE	FALSE	141139473	0.04258	0.2647	Thyroid Cancer	TRUE	reported	textfile	2	141897042	0.0233638	3.23139e-06	14306	ebi-a-GCST90017052	TRUE	reported	igd	2	TRUE	1620354	high	0.107739	0.0233638
rs10916131	genus Ruminococcaceae UCG002	C	T	C	T	-0.069333	-0.0028243	0.1382	0.1782	FALSE	FALSE	FALSE	227375425	0.024543	0.9084	Thyroid Cancer	TRUE	reported	textfile	1	227563126	0.0146753	2.87495e-06	14306	ebi-a-GCST90017053	TRUE	reported	igd	2	TRUE	1620354	high	-0.069333	0.0146753
rs10927423	genus Ruminococcaceae UCG002	C	A	C	A	-0.0713617	0.0083937	0.1829	0.1743	FALSE	FALSE	FALSE	14405962	0.024597	0.7329	Thyroid Cancer	TRUE	reported	textfile	1	14732458	0.0147712	8.49513e-07	14306	ebi-a-GCST90017053	TRUE	reported	igd	2	TRUE	1620354	high	-0.0713617	0.0147712
rs10964441	genus Ruminococcaceae UCG002	G	A	G	A	-0.14906	-0.033356	0.0527	0.1296	FALSE	FALSE	FALSE	20131748	0.034209	0.3295	Thyroid Cancer	TRUE	reported	textfile	9	20131746	0.034486	7.45109e-06	14306	ebi-a-GCST90017053	TRUE	reported	igd	2	TRUE	1620354	high	-0.14906	0.034486
rs11607472	genus Ruminococcaceae UCG002	A	G	A	G	-0.0780229	-0.079604	0.1074	0.09792	FALSE	FALSE	FALSE	43323201	0.032146	0.01327	Thyroid Cancer	TRUE	reported	textfile	11	43344751	0.0176325	7.18671e-06	14306	ebi-a-GCST90017053	TRUE	reported	igd	2	TRUE	1620354	high	-0.0780229	0.0176325
rs116974815	genus Ruminococcaceae UCG002	C	A	C	A	-0.189731	0.056465	0.0577	0.05722	FALSE	FALSE	FALSE	111842219	0.043	0.1891	Thyroid Cancer	TRUE	reported	textfile	11	111712942	0.0396566	2.02516e-06	14306	ebi-a-GCST90017053	TRUE	reported	igd	2	TRUE	1620354	high	-0.189731	0.0396566
rs11750293	genus Ruminococcaceae UCG002	G	T	G	T	-0.0578304	-0.0068457	0.2813	0.3533	FALSE	FALSE	FALSE	124486421	0.020109	0.7335	Thyroid Cancer	TRUE	reported	textfile	5	123822114	0.0120512	1.76137e-06	14306	ebi-a-GCST90017053	TRUE	reported	igd	2	TRUE	1620354	high	-0.0578304	0.0120512
rs15256	genus Ruminococcaceae UCG002	C	T	C	T	0.0732376	-0.036977	0.0865	0.139	FALSE	FALSE	FALSE	72060790	0.028663	0.197	Thyroid Cancer	TRUE	reported	textfile	10	73820548	0.016834	9.45649e-06	14306	ebi-a-GCST90017053	TRUE	reported	igd	2	TRUE	1620354	high	0.0732376	0.016834
rs55793120	genus Ruminococcaceae UCG002	T	C	T	C	0.137396	-0.084754	0.0507	0.06275	FALSE	FALSE	FALSE	46990335	0.045187	0.0607	Thyroid Cancer	TRUE	reported	textfile	12	47384118	0.027414	4.80673e-07	14306	ebi-a-GCST90017053	TRUE	reported	igd	2	TRUE	1620354	high	0.137396	0.027414
rs56030423	genus Ruminococcaceae UCG002	G	A	G	A	-0.0982874	-0.012901	0.0885	0.08173	FALSE	FALSE	FALSE	90237386	0.039433	0.7435	Thyroid Cancer	TRUE	reported	textfile	15	90780618	0.0216344	6.30391e-06	14306	ebi-a-GCST90017053	TRUE	reported	igd	2	TRUE	1620354	high	-0.0982874	0.0216344
rs57079348	genus Ruminococcaceae UCG002	T	G	T	G	-0.0765729	-0.014303	0.1213	0.1016	FALSE	FALSE	FALSE	87268195	0.031155	0.6462	Thyroid Cancer	TRUE	reported	textfile	13	87920450	0.0172819	7.21822e-06	14306	ebi-a-GCST90017053	TRUE	reported	igd	2	TRUE	1620354	high	-0.0765729	0.0172819
rs6542556	genus Ruminococcaceae UCG002	G	A	G	A	-0.050974	0.024636	0.6551	0.6743	FALSE	FALSE	FALSE	120000277	0.019724	0.2117	Thyroid Cancer	TRUE	reported	textfile	2	120757853	0.011406	7.86122e-06	14306	ebi-a-GCST90017053	TRUE	reported	igd	2	TRUE	1620354	high	-0.050974	0.011406
rs6793778	genus Ruminococcaceae UCG002	T	C	T	C	0.0558706	0.013911	0.7376	0.7088	FALSE	FALSE	FALSE	24003962	0.022293	0.5326	Thyroid Cancer	TRUE	reported	textfile	3	24045453	0.0125258	9.81296e-06	14306	ebi-a-GCST90017053	TRUE	reported	igd	2	TRUE	1620354	high	0.0558706	0.0125258
rs7249614	genus Ruminococcaceae UCG002	G	A	G	A	0.0492778	-0.019264	0.6153	0.5869	FALSE	FALSE	FALSE	43133738	0.023201	0.4064	Thyroid Cancer	TRUE	reported	textfile	19	43637890	0.0110807	9.07382e-06	14306	ebi-a-GCST90017053	TRUE	reported	igd	2	TRUE	1620354	high	0.0492778	0.0110807
rs7342369	genus Ruminococcaceae UCG002	A	C	A	C	0.0527803	-0.025055	0.6769	0.6514	FALSE	FALSE	FALSE	128966785	0.02313	0.2787	Thyroid Cancer	TRUE	reported	textfile	12	129451330	0.0116023	5.66122e-06	14306	ebi-a-GCST90017053	TRUE	reported	igd	2	TRUE	1620354	high	0.0527803	0.0116023
rs76847269	genus Ruminococcaceae UCG002	A	G	A	G	0.163508	-0.047187	0.0567	0.0472	FALSE	FALSE	FALSE	141635384	0.045226	0.2968	Thyroid Cancer	TRUE	reported	textfile	5	141014951	0.0356151	5.1719e-06	14306	ebi-a-GCST90017053	TRUE	reported	igd	2	TRUE	1620354	high	0.163508	0.0356151
rs77564310	genus Ruminococcaceae UCG002	A	C	A	C	-0.0713093	0.042767	0.1789	0.1837	FALSE	FALSE	FALSE	80420842	0.025191	0.08957	Thyroid Cancer	TRUE	reported	textfile	15	80713184	0.0140855	3.28617e-07	14306	ebi-a-GCST90017053	TRUE	reported	igd	2	TRUE	1620354	high	-0.0713093	0.0140855
rs882348	genus Ruminococcaceae UCG002	A	G	A	G	-0.0799946	-0.028513	0.1064	0.1233	FALSE	FALSE	FALSE	23323417	0.0292	0.3288	Thyroid Cancer	TRUE	reported	textfile	4	23325040	0.0178618	5.44854e-06	14306	ebi-a-GCST90017053	TRUE	reported	igd	2	TRUE	1620354	high	-0.0799946	0.0178618
rs10490280	genus Ruminococcaceae UCG003	C	T	C	T	-0.0672094	-0.060379	0.2177	0.2021	FALSE	FALSE	FALSE	37678833	0.022856	0.008248	Thyroid Cancer	TRUE	reported	textfile	2	37905976	0.0143309	4.15547e-06	14306	ebi-a-GCST90017054	TRUE	reported	igd	2	TRUE	1620354	high	-0.0672094	0.0143309
rs11243416	genus Ruminococcaceae UCG003	T	C	T	C	-0.0925653	-0.022304	0.1014	0.1022	FALSE	FALSE	FALSE	131541583	0.032295	0.4898	Thyroid Cancer	TRUE	reported	textfile	9	134416970	0.0191203	1.66882e-06	14306	ebi-a-GCST90017054	TRUE	reported	igd	2	TRUE	1620354	high	-0.0925653	0.0191203
rs11613919	genus Ruminococcaceae UCG003	G	T	G	T	0.0727604	0.029694	0.2127	0.1463	FALSE	FALSE	FALSE	75102683	0.025175	0.2382	Thyroid Cancer	TRUE	reported	textfile	12	75496463	0.0155716	1.6251e-06	14306	ebi-a-GCST90017054	TRUE	reported	igd	2	TRUE	1620354	high	0.0727604	0.0155716
rs16959793	genus Ruminococcaceae UCG003	A	C	A	C	-0.062527	0.0013261	0.2803	0.3169	FALSE	FALSE	FALSE	34779517	0.020132	0.9475	Thyroid Cancer	TRUE	reported	textfile	15	35071718	0.0131259	2.21707e-06	14306	ebi-a-GCST90017054	TRUE	reported	igd	2	TRUE	1620354	high	-0.062527	0.0131259
rs2523124	genus Ruminococcaceae UCG003	C	T	C	T	0.0546625	-0.018615	0.6024	0.5706	FALSE	FALSE	FALSE	97719124	0.020145	0.3555	Thyroid Cancer	TRUE	reported	textfile	7	97348436	0.0120823	5.78376e-06	14306	ebi-a-GCST90017054	TRUE	reported	igd	2	TRUE	1620354	high	0.0546625	0.0120823
rs3013089	genus Ruminococcaceae UCG003	G	A	G	A	-0.0551473	0.0032403	0.3847	0.4277	FALSE	FALSE	FALSE	13468126	0.020023	0.8714	Thyroid Cancer	TRUE	reported	textfile	1	13794594	0.0120346	4.38137e-06	14306	ebi-a-GCST90017054	TRUE	reported	igd	2	TRUE	1620354	high	-0.0551473	0.0120346
rs4452755	genus Ruminococcaceae UCG003	A	C	A	C	-0.0634463	-0.012713	0.3052	0.2723	FALSE	FALSE	FALSE	81114617	0.022869	0.5783	Thyroid Cancer	TRUE	reported	textfile	8	82026852	0.0134741	3.29337e-06	14306	ebi-a-GCST90017054	TRUE	reported	igd	2	TRUE	1620354	high	-0.0634463	0.0134741
rs4532474	genus Ruminococcaceae UCG003	G	A	G	A	0.0769231	-0.0040043	0.1491	0.1446	FALSE	FALSE	FALSE	105333663	0.026269	0.8788	Thyroid Cancer	TRUE	reported	textfile	6	105781538	0.017045	4.82125e-06	14306	ebi-a-GCST90017054	TRUE	reported	igd	2	TRUE	1620354	high	0.0769231	0.017045
rs646327	genus Ruminococcaceae UCG003	G	A	G	A	0.0586696	0.050706	0.4682	0.4837	FALSE	FALSE	FALSE	48706594	0.019413	0.009001	Thyroid Cancer	TRUE	reported	textfile	19	49209851	0.0118369	7.83177e-07	14306	ebi-a-GCST90017054	TRUE	reported	igd	2	TRUE	1620354	high	0.0586696	0.0118369
rs6759615	genus Ruminococcaceae UCG003	A	G	A	G	0.102523	0.026186	0.0696	0.1073	FALSE	FALSE	FALSE	204373993	0.0334	0.433	Thyroid Cancer	TRUE	reported	textfile	2	205238716	0.0200204	7.86231e-07	14306	ebi-a-GCST90017054	TRUE	reported	igd	2	TRUE	1620354	high	0.102523	0.0200204
rs73341549	genus Ruminococcaceae UCG003	T	C	T	C	-0.169857	0.0069595	0.0507	0.07488	FALSE	FALSE	FALSE	51473771	0.037241	0.8518	Thyroid Cancer	TRUE	reported	textfile	7	51541468	0.0318768	1.50952e-07	14306	ebi-a-GCST90017054	TRUE	reported	igd	2	TRUE	1620354	high	-0.169857	0.0318768
rs78720113	genus Ruminococcaceae UCG003	A	G	A	G	-0.115348	-0.027188	0.0696	0.07978	FALSE	FALSE	FALSE	41940901	0.041622	0.5136	Thyroid Cancer	TRUE	reported	textfile	3	41982393	0.0249601	7.59259e-06	14306	ebi-a-GCST90017054	TRUE	reported	igd	2	TRUE	1620354	high	-0.115348	0.0249601
rs10976229	genus Ruminococcaceae UCG004	T	G	T	G	0.095976	-0.06976	0.1412	0.1344	FALSE	FALSE	FALSE	7317307	0.028155	0.01322	Thyroid Cancer	TRUE	reported	textfile	9	7317307	0.0214554	7.04482e-06	14306	ebi-a-GCST90017055	TRUE	reported	igd	2	TRUE	1620354	high	0.095976	0.0214554
rs11961899	genus Ruminococcaceae UCG004	G	A	G	A	-0.0707825	0.016573	0.2714	0.2744	FALSE	FALSE	FALSE	132566782	0.02189	0.449	Thyroid Cancer	TRUE	reported	textfile	6	132887921	0.0161381	9.18015e-06	14306	ebi-a-GCST90017055	TRUE	reported	igd	2	TRUE	1620354	high	-0.0707825	0.0161381
rs12125734	genus Ruminococcaceae UCG004	G	T	G	T	0.133972	-0.032954	0.0865	0.08318	FALSE	FALSE	FALSE	103266658	0.033292	0.3223	Thyroid Cancer	TRUE	reported	textfile	1	103732214	0.0257416	2.09426e-07	14306	ebi-a-GCST90017055	TRUE	reported	igd	2	TRUE	1620354	high	0.133972	0.0257416
rs2248146	genus Ruminococcaceae UCG004	T	C	T	C	0.0689452	-0.046695	0.3221	0.3499	FALSE	FALSE	FALSE	24752379	0.0206	0.0234	Thyroid Cancer	TRUE	reported	textfile	7	24791998	0.0153649	8.19993e-06	14306	ebi-a-GCST90017055	TRUE	reported	igd	2	TRUE	1620354	high	0.0689452	0.0153649
rs3800154	genus Ruminococcaceae UCG004	A	C	A	C	-0.0797959	0.0095351	0.2207	0.2179	FALSE	FALSE	FALSE	2119095	0.024689	0.6993	Thyroid Cancer	TRUE	reported	textfile	6	2119329	0.0177639	6.11575e-06	14306	ebi-a-GCST90017055	TRUE	reported	igd	2	TRUE	1620354	high	-0.0797959	0.0177639
rs550351	genus Ruminococcaceae UCG004	A	C	A	C	0.078587	-0.06186	0.4404	0.2574	FALSE	FALSE	FALSE	18349905	0.025464	0.01513	Thyroid Cancer	TRUE	reported	textfile	1	18676399	0.018003	9.43127e-06	14306	ebi-a-GCST90017055	TRUE	reported	igd	2	TRUE	1620354	high	0.078587	0.018003
rs6769553	genus Ruminococcaceae UCG004	A	G	A	G	0.0849743	-0.032279	0.2843	0.3144	FALSE	FALSE	FALSE	54393768	0.020045	0.1073	Thyroid Cancer	TRUE	reported	textfile	3	54427795	0.0157451	7.91061e-08	14306	ebi-a-GCST90017055	TRUE	reported	igd	2	TRUE	1620354	high	0.0849743	0.0157451
rs7569771	genus Ruminococcaceae UCG004	A	G	A	G	-0.075914	0.039508	0.2167	0.262	FALSE	FALSE	FALSE	238924641	0.021556	0.06683	Thyroid Cancer	TRUE	reported	textfile	2	239846337	0.0170308	8.1197e-06	14306	ebi-a-GCST90017055	TRUE	reported	igd	2	TRUE	1620354	high	-0.075914	0.0170308
rs872501	genus Ruminococcaceae UCG004	G	A	G	A	0.116125	-0.0083961	0.1272	0.1179	FALSE	FALSE	FALSE	138240821	0.039603	0.8321	Thyroid Cancer	TRUE	reported	textfile	8	139253064	0.025946	5.80805e-06	14306	ebi-a-GCST90017055	TRUE	reported	igd	2	TRUE	1620354	high	0.116125	0.025946
rs9818949	genus Ruminococcaceae UCG004	T	G	T	G	-0.0859927	-0.054069	0.7813	0.8197	FALSE	FALSE	FALSE	197956880	0.0275	0.04928	Thyroid Cancer	TRUE	reported	textfile	3	197683751	0.0188671	5.38828e-06	14306	ebi-a-GCST90017055	TRUE	reported	igd	2	TRUE	1620354	high	-0.0859927	0.0188671
rs10937802	genus Ruminococcaceae UCG005	A	G	A	G	-0.0755811	-0.054691	0.9026	0.8116	FALSE	FALSE	FALSE	7300617	0.029486	0.06362	Thyroid Cancer	TRUE	reported	textfile	4	7302344	0.0168226	8.17354e-06	14306	ebi-a-GCST90017056	TRUE	reported	igd	2	TRUE	1620354	high	-0.0755811	0.0168226
rs10950694	genus Ruminococcaceae UCG005	C	T	C	T	-0.0577628	-0.0033521	0.5765	0.5484	FALSE	FALSE	FALSE	17986981	0.018883	0.8591	Thyroid Cancer	TRUE	reported	textfile	7	18026604	0.011412	4.29804e-07	14306	ebi-a-GCST90017056	TRUE	reported	igd	2	TRUE	1620354	high	-0.0577628	0.011412
rs114279581	genus Ruminococcaceae UCG005	A	G	A	G	-0.146604	0.086351	0.0477	0.06284	FALSE	FALSE	FALSE	197257633	0.037689	0.02196	Thyroid Cancer	TRUE	reported	textfile	2	198122357	0.0316034	3.21855e-06	14306	ebi-a-GCST90017056	TRUE	reported	igd	2	TRUE	1620354	high	-0.146604	0.0316034
rs12288512	genus Ruminococcaceae UCG005	A	G	A	G	0.066635	0.028379	0.1799	0.1777	FALSE	FALSE	FALSE	27726124	0.025302	0.262	Thyroid Cancer	TRUE	reported	textfile	11	27747671	0.0144356	3.10277e-06	14306	ebi-a-GCST90017056	TRUE	reported	igd	2	TRUE	1620354	high	0.066635	0.0144356
rs12458218	genus Ruminococcaceae UCG005	T	C	T	C	0.0677322	0.021196	0.1769	0.2157	FALSE	FALSE	FALSE	24995907	0.023041	0.3576	Thyroid Cancer	TRUE	reported	textfile	18	22575871	0.0144525	2.41024e-06	14306	ebi-a-GCST90017056	TRUE	reported	igd	2	TRUE	1620354	high	0.0677322	0.0144525
rs2893871	genus Ruminococcaceae UCG005	G	A	G	A	-0.073644	-0.029222	0.1521	0.1598	FALSE	FALSE	FALSE	60903023	0.02715	0.2818	Thyroid Cancer	TRUE	reported	textfile	10	62662781	0.015548	3.53843e-06	14306	ebi-a-GCST90017056	TRUE	reported	igd	2	TRUE	1620354	high	-0.073644	0.015548
rs34781347	genus Ruminococcaceae UCG005	G	A	G	A	0.188685	-0.10524	0.0596	0.06117	FALSE	FALSE	FALSE	16332206	0.041006	0.01027	Thyroid Cancer	TRUE	reported	textfile	20	16312851	0.0386484	6.04728e-07	14306	ebi-a-GCST90017056	TRUE	reported	igd	2	TRUE	1620354	high	0.188685	0.0386484
rs55793120	genus Ruminococcaceae UCG005	T	C	T	C	0.121548	-0.084754	0.0507	0.06275	FALSE	FALSE	FALSE	46990335	0.045187	0.0607	Thyroid Cancer	TRUE	reported	textfile	12	47384118	0.0279546	7.37038e-06	14306	ebi-a-GCST90017056	TRUE	reported	igd	2	TRUE	1620354	high	0.121548	0.0279546
rs7586445	genus Ruminococcaceae UCG005	G	A	G	A	0.0782349	0.050342	0.1262	0.1168	FALSE	FALSE	FALSE	238600389	0.027978	0.07197	Thyroid Cancer	TRUE	reported	textfile	2	239509030	0.0176458	8.81455e-06	14306	ebi-a-GCST90017056	TRUE	reported	igd	2	TRUE	1620354	high	0.0782349	0.0176458
rs898577	genus Ruminococcaceae UCG005	C	T	C	T	0.123012	-0.018277	0.9453	0.9313	FALSE	FALSE	FALSE	68413358	0.041326	0.6583	Thyroid Cancer	TRUE	reported	textfile	15	68705697	0.0286671	7.46311e-06	14306	ebi-a-GCST90017056	TRUE	reported	igd	2	TRUE	1620354	high	0.123012	0.0286671
rs13086907	class Negativicutes	G	A	G	A	0.0625312	0.02596	0.1998	0.2161	FALSE	FALSE	FALSE	142416275	0.022341	0.2452	Thyroid Cancer	TRUE	reported	textfile	3	142135117	0.0131735	1.95488e-06	14306	ebi-a-GCST90016922	TRUE	reported	igd	2	TRUE	1620354	high	0.0625312	0.0131735
rs1643968	class Negativicutes	T	C	T	C	-0.0565284	0.013317	0.2803	0.3249	FALSE	FALSE	FALSE	165839623	0.020451	0.5149	Thyroid Cancer	TRUE	reported	textfile	5	165266628	0.0112298	4.14601e-07	14306	ebi-a-GCST90016922	TRUE	reported	igd	2	TRUE	1620354	high	-0.0565284	0.0112298
rs2834062	class Negativicutes	A	G	A	G	0.0489057	0.011094	0.3648	0.3498	FALSE	FALSE	FALSE	33005177	0.02003	0.5797	Thyroid Cancer	TRUE	reported	textfile	21	34377485	0.0108842	8.43918e-06	14306	ebi-a-GCST90016922	TRUE	reported	igd	2	TRUE	1620354	high	0.0489057	0.0108842
rs4463806	class Negativicutes	C	T	C	T	0.0543966	0.00070519	0.7962	0.7916	FALSE	FALSE	FALSE	113838234	0.024387	0.9769	Thyroid Cancer	TRUE	reported	textfile	10	115597993	0.0129365	7.80657e-06	14306	ebi-a-GCST90016922	TRUE	reported	igd	2	TRUE	1620354	high	0.0543966	0.0129365
rs60274479	class Negativicutes	T	C	T	C	-0.0659623	0.020405	0.2227	0.2189	FALSE	FALSE	FALSE	21238604	0.023533	0.3859	Thyroid Cancer	TRUE	reported	textfile	16	21249925	0.0134137	1.1623e-06	14306	ebi-a-GCST90016922	TRUE	reported	igd	2	TRUE	1620354	high	-0.0659623	0.0134137
rs71405394	class Negativicutes	G	A	G	A	-0.114178	0.089738	0.0517	0.06609	FALSE	FALSE	FALSE	100704883	0.039411	0.02279	Thyroid Cancer	TRUE	reported	textfile	15	101245088	0.02405	2.16631e-06	14306	ebi-a-GCST90016922	TRUE	reported	igd	2	TRUE	1620354	high	-0.114178	0.02405
rs73232831	class Negativicutes	G	A	G	A	-0.151829	0.021581	0.0636	0.05233	FALSE	FALSE	FALSE	17411803	0.046357	0.6415	Thyroid Cancer	TRUE	reported	textfile	4	17413426	0.0314932	1.87452e-06	14306	ebi-a-GCST90016922	TRUE	reported	igd	2	TRUE	1620354	high	-0.151829	0.0314932
rs9423647	class Negativicutes	G	A	G	A	0.047817	0.011735	0.5149	0.5426	FALSE	FALSE	FALSE	5537855	0.019785	0.5531	Thyroid Cancer	TRUE	reported	textfile	10	5579818	0.0105282	6.06108e-06	14306	ebi-a-GCST90016922	TRUE	reported	igd	2	TRUE	1620354	high	0.047817	0.0105282
rs113006825	genus Ruminococcaceae UCG009	T	C	T	C	-0.0928893	-0.017162	0.1799	0.205	FALSE	FALSE	FALSE	51939071	0.024356	0.481	Thyroid Cancer	TRUE	reported	textfile	6	51803869	0.0208035	7.97701e-06	14306	ebi-a-GCST90017057	TRUE	reported	igd	2	TRUE	1620354	high	-0.0928893	0.0208035
rs12508214	genus Ruminococcaceae UCG009	C	T	C	T	-0.0774649	0.01262	0.3509	0.3851	FALSE	FALSE	FALSE	7425210	0.020532	0.5388	Thyroid Cancer	TRUE	reported	textfile	4	7426937	0.0168937	4.75488e-06	14306	ebi-a-GCST90017057	TRUE	reported	igd	2	TRUE	1620354	high	-0.0774649	0.0168937
rs138460696	genus Ruminococcaceae UCG009	A	G	A	G	0.139274	0.0097447	0.1064	0.07335	FALSE	FALSE	FALSE	66169644	0.039335	0.8043	Thyroid Cancer	TRUE	reported	textfile	2	66396776	0.0315794	9.80844e-06	14306	ebi-a-GCST90017057	TRUE	reported	igd	2	TRUE	1620354	high	0.139274	0.0315794
rs2058609	genus Ruminococcaceae UCG009	G	A	G	A	-0.0816464	-0.02095	0.6859	0.6963	FALSE	FALSE	FALSE	12817858	0.02007	0.2965	Thyroid Cancer	TRUE	reported	textfile	12	12970792	0.017472	3.12486e-06	14306	ebi-a-GCST90017057	TRUE	reported	igd	2	TRUE	1620354	high	-0.0816464	0.017472
rs2192926	genus Ruminococcaceae UCG009	A	G	A	G	-0.089048	0.0048559	0.2366	0.2546	FALSE	FALSE	FALSE	75285542	0.021181	0.8187	Thyroid Cancer	TRUE	reported	textfile	2	75512668	0.0192989	4.87742e-06	14306	ebi-a-GCST90017057	TRUE	reported	igd	2	TRUE	1620354	high	-0.089048	0.0192989
rs4079028	genus Ruminococcaceae UCG009	C	T	C	T	0.0915623	-0.0040292	0.1938	0.1989	FALSE	FALSE	FALSE	202329957	0.022562	0.8583	Thyroid Cancer	TRUE	reported	textfile	1	202299085	0.019936	3.28246e-06	14306	ebi-a-GCST90017057	TRUE	reported	igd	2	TRUE	1620354	high	0.0915623	0.019936
rs4708333	genus Ruminococcaceae UCG009	T	G	T	G	-0.084033	-0.0059898	0.3022	0.325	FALSE	FALSE	FALSE	77396984	0.021033	0.7758	Thyroid Cancer	TRUE	reported	textfile	6	78106701	0.0174757	1.56246e-06	14306	ebi-a-GCST90017057	TRUE	reported	igd	2	TRUE	1620354	high	-0.084033	0.0174757
rs6952765	genus Ruminococcaceae UCG009	G	A	G	A	0.0732099	-0.012645	0.4612	0.3606	FALSE	FALSE	FALSE	31962098	0.019328	0.513	Thyroid Cancer	TRUE	reported	textfile	7	32001710	0.0166777	8.13055e-06	14306	ebi-a-GCST90017057	TRUE	reported	igd	2	TRUE	1620354	high	0.0732099	0.0166777
rs9558661	genus Ruminococcaceae UCG009	T	C	T	C	-0.0897823	-0.023446	0.1869	0.2388	FALSE	FALSE	FALSE	105997744	0.023748	0.3235	Thyroid Cancer	TRUE	reported	textfile	13	106650093	0.0200739	7.00842e-06	14306	ebi-a-GCST90017057	TRUE	reported	igd	2	TRUE	1620354	high	-0.0897823	0.0200739
rs2820282	genus Ruminococcaceae UCG010	C	A	C	A	0.0592304	0.01661	0.5477	0.484	FALSE	FALSE	FALSE	104280743	0.020477	0.4173	Thyroid Cancer	TRUE	reported	textfile	6	104728618	0.0125917	2.85384e-06	14306	ebi-a-GCST90017058	TRUE	reported	igd	2	TRUE	1620354	high	0.0592304	0.0125917
rs682403	genus Ruminococcaceae UCG010	A	G	A	G	-0.0588161	-0.02972	0.4761	0.5153	FALSE	FALSE	FALSE	133093170	0.019695	0.1313	Thyroid Cancer	TRUE	reported	textfile	9	135968557	0.0124671	2.36537e-06	14306	ebi-a-GCST90017058	TRUE	reported	igd	2	TRUE	1620354	high	-0.0588161	0.0124671
rs6958419	genus Ruminococcaceae UCG010	C	T	C	T	-0.0585718	0.024641	0.4891	0.5191	FALSE	FALSE	FALSE	16310239	0.018484	0.1825	Thyroid Cancer	TRUE	reported	textfile	7	16349864	0.0124994	2.84165e-06	14306	ebi-a-GCST90017058	TRUE	reported	igd	2	TRUE	1620354	high	-0.0585718	0.0124994
rs73218807	genus Ruminococcaceae UCG010	G	A	G	A	-0.166211	0.0048857	0.0577	0.05536	FALSE	FALSE	FALSE	31055860	0.042199	0.9078	Thyroid Cancer	TRUE	reported	textfile	4	31057482	0.0367938	6.43028e-06	14306	ebi-a-GCST90017058	TRUE	reported	igd	2	TRUE	1620354	high	-0.166211	0.0367938
rs7441445	genus Ruminococcaceae UCG010	T	C	T	C	0.05695	-0.014761	0.5646	0.5484	FALSE	FALSE	FALSE	40705781	0.019859	0.4573	Thyroid Cancer	TRUE	reported	textfile	4	40707798	0.0126502	6.8019e-06	14306	ebi-a-GCST90017058	TRUE	reported	igd	2	TRUE	1620354	high	0.05695	0.0126502
rs10274562	genus Ruminococcaceae UCG011	C	T	C	T	0.110917	0.0053159	0.3519	0.4271	FALSE	FALSE	FALSE	11182894	0.020604	0.7964	Thyroid Cancer	TRUE	reported	textfile	7	11222521	0.0244556	6.49606e-06	14306	ebi-a-GCST90017059	TRUE	reported	igd	2	TRUE	1620354	high	0.110917	0.0244556
rs12636310	genus Ruminococcaceae UCG011	G	A	G	A	0.132725	0.015884	0.2177	0.2187	FALSE	FALSE	FALSE	185751703	0.023428	0.4978	Thyroid Cancer	TRUE	reported	textfile	3	185469491	0.0282037	2.81235e-06	14306	ebi-a-GCST90017059	TRUE	reported	igd	2	TRUE	1620354	high	0.132725	0.0282037
rs12724320	genus Ruminococcaceae UCG011	C	T	C	T	-0.120881	0.023669	0.2753	0.2932	FALSE	FALSE	FALSE	179401364	0.020049	0.2378	Thyroid Cancer	TRUE	reported	textfile	1	179370499	0.0249229	1.51985e-06	14306	ebi-a-GCST90017059	TRUE	reported	igd	2	TRUE	1620354	high	-0.120881	0.0249229
rs1416041	genus Ruminococcaceae UCG011	A	C	A	C	-0.182339	0.0028145	0.1342	0.1567	FALSE	FALSE	FALSE	104625801	0.025132	0.9108	Thyroid Cancer	TRUE	reported	textfile	6	105073676	0.0339898	7.04417e-08	14306	ebi-a-GCST90017059	TRUE	reported	igd	2	TRUE	1620354	high	-0.182339	0.0339898
rs2729556	genus Ruminococcaceae UCG011	T	C	T	C	0.109097	-0.010025	0.501	0.4485	FALSE	FALSE	FALSE	112123933	0.018673	0.5914	Thyroid Cancer	TRUE	reported	textfile	7	111763988	0.0233699	3.18676e-06	14306	ebi-a-GCST90017059	TRUE	reported	igd	2	TRUE	1620354	high	0.109097	0.0233699
rs4490371	genus Ruminococcaceae UCG011	T	C	T	C	-0.111816	-0.021037	0.331	0.3239	FALSE	FALSE	FALSE	76155956	0.0197	0.2856	Thyroid Cancer	TRUE	reported	textfile	3	76205107	0.0248963	7.74622e-06	14306	ebi-a-GCST90017059	TRUE	reported	igd	2	TRUE	1620354	high	-0.111816	0.0248963
rs79113084	genus Ruminococcaceae UCG011	C	T	C	T	-0.152166	0.026251	0.1551	0.1394	FALSE	FALSE	FALSE	29481986	0.027434	0.3386	Thyroid Cancer	TRUE	reported	textfile	12	29634919	0.0317519	2.06125e-06	14306	ebi-a-GCST90017059	TRUE	reported	igd	2	TRUE	1620354	high	-0.152166	0.0317519
rs9729514	genus Ruminococcaceae UCG011	G	A	G	A	-0.184934	-0.0098953	0.8976	0.914	FALSE	FALSE	FALSE	219727713	0.032168	0.7584	Thyroid Cancer	TRUE	reported	textfile	1	219901055	0.0394616	2.36772e-06	14306	ebi-a-GCST90017059	TRUE	reported	igd	2	TRUE	1620354	high	-0.184934	0.0394616
rs12189346	genus Ruminococcaceae UCG013	G	A	G	A	0.0684961	0.0037358	0.163	0.2144	FALSE	FALSE	FALSE	142015575	0.025291	0.8826	Thyroid Cancer	TRUE	reported	textfile	5	141395140	0.014558	1.67954e-06	14306	ebi-a-GCST90017060	TRUE	reported	igd	2	TRUE	1620354	high	0.0684961	0.014558
rs12485353	genus Ruminococcaceae UCG013	G	A	G	A	-0.0607903	-0.0040193	0.1789	0.2833	FALSE	FALSE	FALSE	197323125	0.022013	0.8551	Thyroid Cancer	TRUE	reported	textfile	3	197049996	0.0130847	4.19382e-06	14306	ebi-a-GCST90017060	TRUE	reported	igd	2	TRUE	1620354	high	-0.0607903	0.0130847
rs12781711	genus Ruminococcaceae UCG013	C	T	C	T	-0.0656129	-0.012994	0.3131	0.2803	FALSE	FALSE	FALSE	2177736	0.020428	0.5247	Thyroid Cancer	TRUE	reported	textfile	10	2219930	0.0117477	2.553e-08	14306	ebi-a-GCST90017060	TRUE	reported	igd	2	TRUE	1620354	high	-0.0656129	0.0117477
rs2730183	genus Ruminococcaceae UCG013	G	A	G	A	-0.0488692	-0.023626	0.4642	0.4251	FALSE	FALSE	FALSE	40454366	0.018589	0.2038	Thyroid Cancer	TRUE	reported	textfile	8	40311885	0.0109907	8.43782e-06	14306	ebi-a-GCST90017060	TRUE	reported	igd	2	TRUE	1620354	high	-0.0488692	0.0109907
rs4385846	genus Ruminococcaceae UCG013	T	G	T	G	-0.0598404	0.00077087	0.7932	0.7899	FALSE	FALSE	FALSE	113890519	0.024115	0.9745	Thyroid Cancer	TRUE	reported	textfile	10	115650278	0.0131807	6.46205e-06	14306	ebi-a-GCST90017060	TRUE	reported	igd	2	TRUE	1620354	high	-0.0598404	0.0131807
rs76973485	genus Ruminococcaceae UCG013	G	T	G	T	0.194976	0.0292	0.0368	0.04752	FALSE	FALSE	FALSE	9492973	0.046685	0.5317	Thyroid Cancer	TRUE	reported	textfile	3	9534657	0.0418213	3.34981e-06	14306	ebi-a-GCST90017060	TRUE	reported	igd	2	TRUE	1620354	high	0.194976	0.0418213
rs7784330	genus Ruminococcaceae UCG013	A	G	A	G	0.0498329	-0.020578	0.6113	0.6201	FALSE	FALSE	FALSE	32491385	0.020576	0.3173	Thyroid Cancer	TRUE	reported	textfile	7	32530997	0.0112066	8.16263e-06	14306	ebi-a-GCST90017060	TRUE	reported	igd	2	TRUE	1620354	high	0.0498329	0.0112066
rs9313055	genus Ruminococcaceae UCG013	T	C	T	C	0.105087	0.025875	0.0686	0.07151	FALSE	FALSE	FALSE	3628768	0.037228	0.487	Thyroid Cancer	TRUE	reported	textfile	5	3628882	0.023446	9.54707e-06	14306	ebi-a-GCST90017060	TRUE	reported	igd	2	TRUE	1620354	high	0.105087	0.023446
rs10791168	genus Ruminococcaceae UCG014	G	A	G	A	0.0664624	-0.023248	0.8161	0.8204	FALSE	FALSE	FALSE	131789106	0.025862	0.3687	Thyroid Cancer	TRUE	reported	textfile	11	131659000	0.0150069	9.7618e-06	14306	ebi-a-GCST90017061	TRUE	reported	igd	2	TRUE	1620354	high	0.0664624	0.0150069
rs10941294	genus Ruminococcaceae UCG014	C	T	C	T	-0.122057	-0.037475	0.0686	0.07422	FALSE	FALSE	FALSE	36435495	0.037004	0.3112	Thyroid Cancer	TRUE	reported	textfile	5	36435597	0.0260017	2.39701e-06	14306	ebi-a-GCST90017061	TRUE	reported	igd	2	TRUE	1620354	high	-0.122057	0.0260017
rs115777838	genus Ruminococcaceae UCG014	T	C	T	C	-0.18835	-0.064286	0.0537	0.06243	FALSE	FALSE	FALSE	26110517	0.040081	0.1087	Thyroid Cancer	TRUE	reported	textfile	5	26110626	0.0386643	4.62328e-07	14306	ebi-a-GCST90017061	TRUE	reported	igd	2	TRUE	1620354	high	-0.18835	0.0386643
rs12638134	genus Ruminococcaceae UCG014	T	G	T	G	0.0582548	-0.037208	0.3897	0.411	FALSE	FALSE	FALSE	101615765	0.018648	0.04601	Thyroid Cancer	TRUE	reported	textfile	3	101334609	0.0119657	1.21143e-06	14306	ebi-a-GCST90017061	TRUE	reported	igd	2	TRUE	1620354	high	0.0582548	0.0119657
rs56105232	genus Ruminococcaceae UCG014	G	A	G	A	0.139276	-0.087061	0.0726	0.05296	FALSE	FALSE	FALSE	14363770	0.044555	0.0507	Thyroid Cancer	TRUE	reported	textfile	9	14363769	0.0299132	2.9128e-06	14306	ebi-a-GCST90017061	TRUE	reported	igd	2	TRUE	1620354	high	0.139276	0.0299132
rs72809222	genus Ruminococcaceae UCG014	T	C	T	C	0.0671775	-0.01002	0.2515	0.2207	FALSE	FALSE	FALSE	56978719	0.023278	0.6668	Thyroid Cancer	TRUE	reported	textfile	2	57205854	0.0139838	2.4119e-06	14306	ebi-a-GCST90017061	TRUE	reported	igd	2	TRUE	1620354	high	0.0671775	0.0139838
rs73186226	genus Ruminococcaceae UCG014	G	A	G	A	-0.0993852	0.0058657	0.0875	0.07226	FALSE	FALSE	FALSE	124110514	0.034762	0.866	Thyroid Cancer	TRUE	reported	textfile	3	123829361	0.0216819	6.71754e-06	14306	ebi-a-GCST90017061	TRUE	reported	igd	2	TRUE	1620354	high	-0.0993852	0.0216819
rs853612	genus Ruminococcaceae UCG014	A	G	A	G	-0.0528257	-0.018211	0.4026	0.4728	FALSE	FALSE	FALSE	118168902	0.020308	0.3699	Thyroid Cancer	TRUE	reported	textfile	10	119928413	0.0119367	9.75461e-06	14306	ebi-a-GCST90017061	TRUE	reported	igd	2	TRUE	1620354	high	-0.0528257	0.0119367
rs995642	genus Ruminococcaceae UCG014	C	T	C	T	0.060048	0.012933	0.326	0.3463	FALSE	FALSE	FALSE	134097088	0.02031	0.5243	Thyroid Cancer	TRUE	reported	textfile	2	134854659	0.0126417	1.90222e-06	14306	ebi-a-GCST90017061	TRUE	reported	igd	2	TRUE	1620354	high	0.060048	0.0126417
rs10167839	genus Ruminococcus1	A	G	A	G	0.0519509	-0.024426	0.3439	0.3472	FALSE	FALSE	FALSE	181018152	0.019351	0.2069	Thyroid Cancer	TRUE	reported	textfile	2	181882879	0.0116306	8.09245e-06	14306	ebi-a-GCST90017062	TRUE	reported	igd	2	TRUE	1620354	high	0.0519509	0.0116306
rs11783695	genus Ruminococcus1	G	T	G	T	-0.0734114	-0.041004	0.1511	0.1302	FALSE	FALSE	FALSE	143514733	0.027337	0.1336	Thyroid Cancer	TRUE	reported	textfile	8	144596903	0.0161398	4.72683e-06	14306	ebi-a-GCST90017062	TRUE	reported	igd	2	TRUE	1620354	high	-0.0734114	0.0161398
rs17781867	genus Ruminococcus1	C	T	C	T	0.0999271	0.0060612	0.0924	0.08705	FALSE	FALSE	FALSE	73259879	0.035079	0.8628	Thyroid Cancer	TRUE	reported	textfile	17	71256018	0.0211728	1.96336e-06	14306	ebi-a-GCST90017062	TRUE	reported	igd	2	TRUE	1620354	high	0.0999271	0.0211728
rs3819978	genus Ruminococcus1	C	T	C	T	-0.11504	-0.046004	0.0586	0.05763	FALSE	FALSE	FALSE	241626455	0.043911	0.2948	Thyroid Cancer	TRUE	reported	textfile	1	241789757	0.0260137	8.74138e-06	14306	ebi-a-GCST90017062	TRUE	reported	igd	2	TRUE	1620354	high	-0.11504	0.0260137
rs6105066	genus Ruminococcus1	T	C	T	C	-0.0607052	-0.0052134	0.2495	0.2228	FALSE	FALSE	FALSE	13277981	0.023867	0.8271	Thyroid Cancer	TRUE	reported	textfile	20	13258628	0.013425	5.05918e-06	14306	ebi-a-GCST90017062	TRUE	reported	igd	2	TRUE	1620354	high	-0.0607052	0.013425
rs6493760	genus Ruminococcus1	T	C	T	C	-0.0535262	0.0036463	0.6034	0.6342	FALSE	FALSE	FALSE	55146984	0.02059	0.8594	Thyroid Cancer	TRUE	reported	textfile	15	55439182	0.0115885	3.38361e-06	14306	ebi-a-GCST90017062	TRUE	reported	igd	2	TRUE	1620354	high	-0.0535262	0.0115885
rs7117576	genus Ruminococcus1	A	G	A	G	0.0829505	-0.01786	0.0885	0.09408	FALSE	FALSE	FALSE	114152851	0.032814	0.5862	Thyroid Cancer	TRUE	reported	textfile	11	114023573	0.0170891	6.47978e-07	14306	ebi-a-GCST90017062	TRUE	reported	igd	2	TRUE	1620354	high	0.0829505	0.0170891
rs7583465	genus Ruminococcus1	C	T	C	T	0.0527654	-0.025693	0.3767	0.3989	FALSE	FALSE	FALSE	10393795	0.018706	0.1696	Thyroid Cancer	TRUE	reported	textfile	2	10533921	0.0112619	2.55611e-06	14306	ebi-a-GCST90017062	TRUE	reported	igd	2	TRUE	1620354	high	0.0527654	0.0112619
rs78572139	genus Ruminococcus1	G	A	G	A	0.125038	-0.0089451	0.0706	0.06311	FALSE	FALSE	FALSE	15944478	0.038446	0.816	Thyroid Cancer	TRUE	reported	textfile	5	15944587	0.0279411	5.23106e-06	14306	ebi-a-GCST90017062	TRUE	reported	igd	2	TRUE	1620354	high	0.125038	0.0279411
rs78613526	genus Ruminococcus1	G	A	G	A	0.167497	0.014202	0.0427	0.05912	FALSE	FALSE	FALSE	65698078	0.04452	0.7497	Thyroid Cancer	TRUE	reported	textfile	2	65925212	0.0367639	5.11423e-06	14306	ebi-a-GCST90017062	TRUE	reported	igd	2	TRUE	1620354	high	0.167497	0.0367639
rs12406309	genus Ruminococcus2	A	C	A	C	-0.063193	-0.045126	0.1909	0.2277	FALSE	FALSE	FALSE	107531823	0.022627	0.04611	Thyroid Cancer	TRUE	reported	textfile	1	108074445	0.0142275	9.78949e-06	14306	ebi-a-GCST90017063	TRUE	reported	igd	2	TRUE	1620354	high	-0.063193	0.0142275
rs1819812	genus Ruminococcus2	G	T	G	T	0.0842356	0.044622	0.1163	0.1026	FALSE	FALSE	FALSE	151738636	0.033463	0.1824	Thyroid Cancer	TRUE	reported	textfile	7	151435722	0.0184893	5.28433e-06	14306	ebi-a-GCST90017063	TRUE	reported	igd	2	TRUE	1620354	high	0.0842356	0.0184893
rs2368224	genus Ruminococcus2	T	G	T	G	0.199648	0.032193	0.0477	0.06781	FALSE	FALSE	FALSE	181791689	0.041604	0.4391	Thyroid Cancer	TRUE	reported	textfile	2	182656416	0.0438453	3.62928e-06	14306	ebi-a-GCST90017063	TRUE	reported	igd	2	TRUE	1620354	high	0.199648	0.0438453
rs2846589	genus Ruminococcus2	T	G	T	G	-0.0522093	-0.014434	0.5457	0.5573	FALSE	FALSE	FALSE	862476	0.020201	0.4749	Thyroid Cancer	TRUE	reported	textfile	18	862477	0.0116382	7.58892e-06	14306	ebi-a-GCST90017063	TRUE	reported	igd	2	TRUE	1620354	high	-0.0522093	0.0116382
rs4799823	genus Ruminococcus2	C	T	C	T	0.0837001	0.055675	0.1392	0.1343	FALSE	FALSE	FALSE	35876464	0.030507	0.06801	Thyroid Cancer	TRUE	reported	textfile	18	33456427	0.0182263	5.40132e-06	14306	ebi-a-GCST90017063	TRUE	reported	igd	2	TRUE	1620354	high	0.0837001	0.0182263
rs55707116	genus Ruminococcus2	C	A	C	A	0.0865522	-0.0094499	0.1024	0.106	FALSE	FALSE	FALSE	77304469	0.030579	0.7573	Thyroid Cancer	TRUE	reported	textfile	9	79919385	0.0189141	8.0059e-06	14306	ebi-a-GCST90017063	TRUE	reported	igd	2	TRUE	1620354	high	0.0865522	0.0189141
rs58681734	genus Ruminococcus2	A	G	A	G	0.0723875	0.050084	0.1511	0.1506	FALSE	FALSE	FALSE	134666044	0.025637	0.05075	Thyroid Cancer	TRUE	reported	textfile	9	137557890	0.0160787	4.18177e-06	14306	ebi-a-GCST90017063	TRUE	reported	igd	2	TRUE	1620354	high	0.0723875	0.0160787
rs7635831	genus Ruminococcus2	G	A	G	A	0.0618344	-0.00069988	0.2932	0.2833	FALSE	FALSE	FALSE	173323134	0.022712	0.9754	Thyroid Cancer	TRUE	reported	textfile	3	173040924	0.0129031	1.98052e-06	14306	ebi-a-GCST90017063	TRUE	reported	igd	2	TRUE	1620354	high	0.0618344	0.0129031
rs7693984	genus Ruminococcus2	G	A	G	A	-0.102822	-0.0080532	0.0825	0.05842	FALSE	FALSE	FALSE	4266595	0.044613	0.8567	Thyroid Cancer	TRUE	reported	textfile	4	4268322	0.0235087	9.42128e-06	14306	ebi-a-GCST90017063	TRUE	reported	igd	2	TRUE	1620354	high	-0.102822	0.0235087
rs78120384	genus Ruminococcus2	A	G	A	G	-0.192815	-0.09303	0.0726	0.05074	FALSE	FALSE	FALSE	106945516	0.042371	0.02812	Thyroid Cancer	TRUE	reported	textfile	3	106664363	0.0392045	3.31184e-07	14306	ebi-a-GCST90017063	TRUE	reported	igd	2	TRUE	1620354	high	-0.192815	0.0392045
rs12079579	genus Ruminococcus gauvreauii group	A	G	A	G	0.0955324	-0.026825	0.0726	0.09597	FALSE	FALSE	FALSE	161910692	0.031956	0.4012	Thyroid Cancer	TRUE	reported	textfile	1	161880482	0.0213436	5.03721e-06	14306	ebi-a-GCST90017064	TRUE	reported	igd	2	TRUE	1620354	high	0.0955324	0.0213436
rs12539819	genus Ruminococcus gauvreauii group	C	T	C	T	0.110654	0.017306	0.0954	0.09386	FALSE	FALSE	FALSE	153790311	0.037018	0.6401	Thyroid Cancer	TRUE	reported	textfile	7	153487396	0.0240684	4.49376e-06	14306	ebi-a-GCST90017064	TRUE	reported	igd	2	TRUE	1620354	high	0.110654	0.0240684
rs1391597	genus Ruminococcus gauvreauii group	C	T	C	T	0.0590284	-0.018533	0.3807	0.3882	FALSE	FALSE	FALSE	60725485	0.020347	0.3624	Thyroid Cancer	TRUE	reported	textfile	12	61119266	0.0124874	1.85964e-06	14306	ebi-a-GCST90017064	TRUE	reported	igd	2	TRUE	1620354	high	0.0590284	0.0124874
rs2047242	genus Ruminococcus gauvreauii group	A	G	A	G	-0.067603	-0.0026665	0.2972	0.2615	FALSE	FALSE	FALSE	28912931	0.022482	0.9056	Thyroid Cancer	TRUE	reported	textfile	10	29201860	0.0133738	2.46371e-07	14306	ebi-a-GCST90017064	TRUE	reported	igd	2	TRUE	1620354	high	-0.067603	0.0133738
rs2166943	genus Ruminococcus gauvreauii group	C	A	C	A	-0.0566974	-0.011176	0.5616	0.5914	FALSE	FALSE	FALSE	136078607	0.018634	0.5487	Thyroid Cancer	TRUE	reported	textfile	8	137090850	0.0123497	5.27716e-06	14306	ebi-a-GCST90017064	TRUE	reported	igd	2	TRUE	1620354	high	-0.0566974	0.0123497
rs289410	genus Ruminococcus gauvreauii group	A	G	A	G	0.0654926	-0.027707	0.7316	0.7075	FALSE	FALSE	FALSE	85020252	0.020651	0.1797	Thyroid Cancer	TRUE	reported	textfile	15	85563483	0.0139101	2.27463e-06	14306	ebi-a-GCST90017064	TRUE	reported	igd	2	TRUE	1620354	high	0.0654926	0.0139101
rs431418	genus Ruminococcus gauvreauii group	G	A	G	A	0.094737	0.011584	0.8807	0.8909	FALSE	FALSE	FALSE	166992547	0.030724	0.7062	Thyroid Cancer	TRUE	reported	textfile	5	166419552	0.0210157	5.53669e-06	14306	ebi-a-GCST90017064	TRUE	reported	igd	2	TRUE	1620354	high	0.094737	0.0210157
rs71386687	genus Ruminococcus gauvreauii group	T	G	T	G	0.121037	-0.053125	0.0596	0.0904	FALSE	FALSE	FALSE	2717893	0.038339	0.1658	Thyroid Cancer	TRUE	reported	textfile	16	2767894	0.02386	2.90764e-07	14306	ebi-a-GCST90017064	TRUE	reported	igd	2	TRUE	1620354	high	0.121037	0.02386
rs73802842	genus Ruminococcus gauvreauii group	C	A	C	A	0.0736808	-0.021469	0.1431	0.1889	FALSE	FALSE	FALSE	18823237	0.025832	0.4059	Thyroid Cancer	TRUE	reported	textfile	4	18824860	0.0169665	7.48032e-06	14306	ebi-a-GCST90017064	TRUE	reported	igd	2	TRUE	1620354	high	0.0736808	0.0169665
rs9870933	genus Ruminococcus gauvreauii group	G	A	G	A	-0.0621643	-0.032155	0.5915	0.6079	FALSE	FALSE	FALSE	112653470	0.020128	0.1101	Thyroid Cancer	TRUE	reported	textfile	3	112372317	0.0126072	8.49122e-07	14306	ebi-a-GCST90017064	TRUE	reported	igd	2	TRUE	1620354	high	-0.0621643	0.0126072
rs11597105	genus Ruminococcus gnavus group	A	G	A	G	0.114673	0.024632	0.1123	0.159	FALSE	FALSE	FALSE	6470619	0.025353	0.3313	Thyroid Cancer	TRUE	reported	textfile	10	6512581	0.0250653	6.94864e-06	14306	ebi-a-GCST90017065	TRUE	reported	igd	2	TRUE	1620354	high	0.114673	0.0250653
rs12136548	genus Ruminococcus gnavus group	C	T	C	T	0.0901946	0.00070079	0.2913	0.2663	FALSE	FALSE	FALSE	114625476	0.020673	0.973	Thyroid Cancer	TRUE	reported	textfile	1	115168097	0.0196476	3.09628e-06	14306	ebi-a-GCST90017065	TRUE	reported	igd	2	TRUE	1620354	high	0.0901946	0.0196476
rs13163520	genus Ruminococcus gnavus group	G	A	G	A	-0.127377	-0.0066149	0.1809	0.1791	FALSE	FALSE	FALSE	18662577	0.025604	0.7961	Thyroid Cancer	TRUE	reported	textfile	5	18662686	0.0233883	5.61009e-08	14306	ebi-a-GCST90017065	TRUE	reported	igd	2	TRUE	1620354	high	-0.127377	0.0233883
rs2909242	genus Ruminococcus gnavus group	A	C	A	C	0.0909965	-0.033943	0.6143	0.6123	FALSE	FALSE	FALSE	128212434	0.020625	0.09982	Thyroid Cancer	TRUE	reported	textfile	8	129224680	0.018351	7.40952e-07	14306	ebi-a-GCST90017065	TRUE	reported	igd	2	TRUE	1620354	high	0.0909965	0.018351
rs4388134	genus Ruminococcus gnavus group	T	C	T	C	0.0904997	0.00066985	0.7545	0.758	FALSE	FALSE	FALSE	189189556	0.023146	0.9769	Thyroid Cancer	TRUE	reported	textfile	4	190110710	0.0203544	9.11633e-06	14306	ebi-a-GCST90017065	TRUE	reported	igd	2	TRUE	1620354	high	0.0904997	0.0203544
rs62167033	genus Ruminococcus gnavus group	T	C	T	C	0.185289	-0.011601	0.0706	0.06202	FALSE	FALSE	FALSE	143942440	0.039521	0.7691	Thyroid Cancer	TRUE	reported	textfile	2	144700007	0.0396295	3.49526e-06	14306	ebi-a-GCST90017065	TRUE	reported	igd	2	TRUE	1620354	high	0.185289	0.0396295
rs78399089	genus Ruminococcus gnavus group	T	C	T	C	0.144445	-0.042887	0.0825	0.07423	FALSE	FALSE	FALSE	146572523	0.034056	0.2079	Thyroid Cancer	TRUE	reported	textfile	3	146290310	0.0326618	6.62995e-06	14306	ebi-a-GCST90017065	TRUE	reported	igd	2	TRUE	1620354	high	0.144445	0.0326618
rs10904297	genus Ruminococcus torques group	A	G	A	G	-0.167804	-0.004056	0.0298	0.1124	FALSE	FALSE	FALSE	4597570	0.041683	0.9225	Thyroid Cancer	TRUE	reported	textfile	10	4639762	0.0389812	2.68714e-06	14306	ebi-a-GCST90017066	TRUE	reported	igd	2	TRUE	1620354	high	-0.167804	0.0389812
rs10967781	genus Ruminococcus torques group	C	A	C	A	0.0507994	0.020847	0.3181	0.2981	FALSE	FALSE	FALSE	27225260	0.019944	0.2959	Thyroid Cancer	TRUE	reported	textfile	9	27225258	0.0113322	8.36874e-06	14306	ebi-a-GCST90017066	TRUE	reported	igd	2	TRUE	1620354	high	0.0507994	0.0113322
rs12434631	genus Ruminococcus torques group	A	G	A	G	0.074697	0.017702	0.1402	0.1799	FALSE	FALSE	FALSE	25661198	0.027853	0.5251	Thyroid Cancer	TRUE	reported	textfile	14	26130404	0.0153401	2.77249e-06	14306	ebi-a-GCST90017066	TRUE	reported	igd	2	TRUE	1620354	high	0.074697	0.0153401
rs1475330	genus Ruminococcus torques group	C	T	C	T	-0.0523492	0.010956	0.6988	0.6983	FALSE	FALSE	FALSE	66552209	0.021775	0.6149	Thyroid Cancer	TRUE	reported	textfile	6	67262102	0.01182	8.1343e-06	14306	ebi-a-GCST90017066	TRUE	reported	igd	2	TRUE	1620354	high	-0.0523492	0.01182
rs35866622	genus Ruminococcus torques group	T	C	T	C	-0.0612024	0.061184	0.4404	0.4384	FALSE	FALSE	FALSE	48714803	0.020951	0.003496	Thyroid Cancer	TRUE	reported	textfile	19	49218060	0.0109421	2.21335e-08	14306	ebi-a-GCST90017066	TRUE	reported	igd	2	TRUE	1620354	high	-0.0612024	0.0109421
rs4073731	genus Ruminococcus torques group	T	C	T	C	0.0651948	0.005944	0.1759	0.2154	FALSE	FALSE	FALSE	132793252	0.02491	0.8114	Thyroid Cancer	TRUE	reported	textfile	11	132663147	0.0142221	4.05247e-06	14306	ebi-a-GCST90017066	TRUE	reported	igd	2	TRUE	1620354	high	0.0651948	0.0142221
rs77034621	genus Ruminococcus torques group	T	G	T	G	-0.151553	0.006985	0.0527	0.04238	FALSE	FALSE	FALSE	75857608	0.049618	0.888	Thyroid Cancer	TRUE	reported	textfile	8	76769843	0.0335878	6.06876e-06	14306	ebi-a-GCST90017066	TRUE	reported	igd	2	TRUE	1620354	high	-0.151553	0.0335878
rs111862613	class Verrucomicrobiae	T	C	T	C	0.090699	0.035327	0.166	0.1691	FALSE	FALSE	FALSE	129825125	0.029493	0.231	Thyroid Cancer	TRUE	reported	textfile	12	130309670	0.0196746	3.73844e-06	14306	ebi-a-GCST90016923	TRUE	reported	igd	2	TRUE	1620354	high	0.090699	0.0196746
rs117107102	class Verrucomicrobiae	A	G	A	G	0.204683	-0.088442	0.0447	0.05047	FALSE	FALSE	FALSE	51947265	0.047048	0.06013	Thyroid Cancer	TRUE	reported	textfile	18	49473635	0.0431572	2.91823e-06	14306	ebi-a-GCST90016923	TRUE	reported	igd	2	TRUE	1620354	high	0.204683	0.0431572
rs11729256	class Verrucomicrobiae	T	C	T	C	0.0749798	-0.025592	0.2386	0.2652	FALSE	FALSE	FALSE	94106121	0.021537	0.2347	Thyroid Cancer	TRUE	reported	textfile	4	95027272	0.0150177	6.73085e-07	14306	ebi-a-GCST90016923	TRUE	reported	igd	2	TRUE	1620354	high	0.0749798	0.0150177
rs12908520	class Verrucomicrobiae	G	A	G	A	0.0618926	-0.01797	0.4563	0.4247	FALSE	FALSE	FALSE	97027427	0.018628	0.3347	Thyroid Cancer	TRUE	reported	textfile	15	97570657	0.0130946	2.17165e-06	14306	ebi-a-GCST90016923	TRUE	reported	igd	2	TRUE	1620354	high	0.0618926	0.0130946
rs2602429	class Verrucomicrobiae	T	C	T	C	-0.0746844	-0.057517	0.7783	0.7246	FALSE	FALSE	FALSE	81029544	0.02295	0.0122	Thyroid Cancer	TRUE	reported	textfile	16	81063149	0.0156194	2.58297e-06	14306	ebi-a-GCST90016923	TRUE	reported	igd	2	TRUE	1620354	high	-0.0746844	0.0156194
rs4242783	class Verrucomicrobiae	A	G	A	G	-0.0689292	0.019852	0.7127	0.7384	FALSE	FALSE	FALSE	5022135	0.022482	0.3772	Thyroid Cancer	TRUE	reported	textfile	10	5064327	0.0147693	2.63615e-06	14306	ebi-a-GCST90016923	TRUE	reported	igd	2	TRUE	1620354	high	-0.0689292	0.0147693
rs61779207	class Verrucomicrobiae	G	A	G	A	-0.0758309	-0.011131	0.1779	0.1718	FALSE	FALSE	FALSE	40608800	0.024016	0.643	Thyroid Cancer	TRUE	reported	textfile	1	41074472	0.0167762	6.7228e-06	14306	ebi-a-GCST90016923	TRUE	reported	igd	2	TRUE	1620354	high	-0.0758309	0.0167762
rs74542928	class Verrucomicrobiae	T	C	T	C	0.112164	0.01842	0.0785	0.07818	FALSE	FALSE	FALSE	99623031	0.035395	0.6028	Thyroid Cancer	TRUE	reported	textfile	4	100544188	0.0236422	1.63222e-06	14306	ebi-a-GCST90016923	TRUE	reported	igd	2	TRUE	1620354	high	0.112164	0.0236422
rs9349825	class Verrucomicrobiae	A	G	A	G	-0.0704036	0.029806	0.2793	0.2437	FALSE	FALSE	FALSE	56476683	0.021307	0.1619	Thyroid Cancer	TRUE	reported	textfile	6	56341481	0.0147128	2.53688e-06	14306	ebi-a-GCST90016923	TRUE	reported	igd	2	TRUE	1620354	high	-0.0704036	0.0147128
rs13417181	genus Sellimonas	T	C	T	C	0.166509	0.019074	0.2157	0.2256	FALSE	FALSE	FALSE	173443666	0.02835	0.5011	Thyroid Cancer	TRUE	reported	textfile	2	174308394	0.0337521	7.61746e-07	14306	ebi-a-GCST90017067	TRUE	reported	igd	2	TRUE	1620354	high	0.166509	0.0337521
rs2016057	genus Sellimonas	C	A	C	A	0.125878	-0.029629	0.6093	0.6385	FALSE	FALSE	FALSE	51813085	0.019639	0.1314	Thyroid Cancer	TRUE	reported	textfile	15	52105282	0.0256153	1.02698e-06	14306	ebi-a-GCST90017067	TRUE	reported	igd	2	TRUE	1620354	high	0.125878	0.0256153
rs2187447	genus Sellimonas	A	C	A	C	0.243457	0.03598	0.0606	0.0582	FALSE	FALSE	FALSE	79621928	0.040291	0.3718	Thyroid Cancer	TRUE	reported	textfile	11	79332972	0.0527695	3.97805e-06	14306	ebi-a-GCST90017067	TRUE	reported	igd	2	TRUE	1620354	high	0.243457	0.0527695
rs2371572	genus Sellimonas	A	C	A	C	0.127349	0.0016671	0.5487	0.5476	FALSE	FALSE	FALSE	212349450	0.019938	0.9334	Thyroid Cancer	TRUE	reported	textfile	2	213214174	0.0250862	4.46355e-07	14306	ebi-a-GCST90017067	TRUE	reported	igd	2	TRUE	1620354	high	0.127349	0.0250862
rs41816	genus Sellimonas	A	G	A	G	0.132201	-0.015608	0.2515	0.2514	FALSE	FALSE	FALSE	106609718	0.021411	0.466	Thyroid Cancer	TRUE	reported	textfile	7	106250164	0.0291087	8.39363e-06	14306	ebi-a-GCST90017067	TRUE	reported	igd	2	TRUE	1620354	high	0.132201	0.0291087
rs553697	genus Sellimonas	C	T	C	T	0.153767	0.011606	0.838	0.833	FALSE	FALSE	FALSE	93020675	0.026943	0.6666	Thyroid Cancer	TRUE	reported	textfile	6	93730393	0.0339099	6.12774e-06	14306	ebi-a-GCST90017067	TRUE	reported	igd	2	TRUE	1620354	high	0.153767	0.0339099
rs10036909	genus Senegalimassilia	C	T	C	T	0.185519	-0.067993	0.0696	0.06069	FALSE	FALSE	FALSE	128525999	0.041137	0.09836	Thyroid Cancer	TRUE	reported	textfile	5	127861692	0.0400881	8.05434e-06	14306	ebi-a-GCST90017068	TRUE	reported	igd	2	TRUE	1620354	high	0.185519	0.0400881
rs11787826	genus Senegalimassilia	C	A	C	A	0.081327	0.011396	0.4284	0.4065	FALSE	FALSE	FALSE	34332384	0.018669	0.5416	Thyroid Cancer	TRUE	reported	textfile	9	34332382	0.0171154	2.63463e-06	14306	ebi-a-GCST90017068	TRUE	reported	igd	2	TRUE	1620354	high	0.081327	0.0171154
rs1990708	genus Senegalimassilia	A	C	A	C	-0.109619	0.061363	0.1262	0.1361	FALSE	FALSE	FALSE	205789399	0.027099	0.02355	Thyroid Cancer	TRUE	reported	textfile	2	206654123	0.0247785	8.90574e-06	14306	ebi-a-GCST90017068	TRUE	reported	igd	2	TRUE	1620354	high	-0.109619	0.0247785
rs2017373	genus Senegalimassilia	C	T	C	T	0.0782258	0.0026059	0.3738	0.3537	FALSE	FALSE	FALSE	33962790	0.019254	0.8923	Thyroid Cancer	TRUE	reported	textfile	14	34431996	0.0176841	9.50298e-06	14306	ebi-a-GCST90017068	TRUE	reported	igd	2	TRUE	1620354	high	0.0782258	0.0176841
rs10409783	genus Slackia	G	A	G	A	-0.0950828	-0.0092158	0.7167	0.7381	FALSE	FALSE	FALSE	4555774	0.023384	0.6935	Thyroid Cancer	TRUE	reported	textfile	19	4555786	0.0211239	7.69591e-06	14306	ebi-a-GCST90017069	TRUE	reported	igd	2	TRUE	1620354	high	-0.0950828	0.0211239
rs12440440	genus Slackia	A	G	A	G	0.0901934	-0.0069156	0.3091	0.3274	FALSE	FALSE	FALSE	33749695	0.019556	0.7236	Thyroid Cancer	TRUE	reported	textfile	15	34041896	0.0190582	2.62869e-06	14306	ebi-a-GCST90017069	TRUE	reported	igd	2	TRUE	1620354	high	0.0901934	0.0190582
rs16894137	genus Slackia	C	T	C	T	-0.122792	0.011568	0.1431	0.1446	FALSE	FALSE	FALSE	95934063	0.026267	0.6596	Thyroid Cancer	TRUE	reported	textfile	8	96946291	0.0263047	2.71181e-06	14306	ebi-a-GCST90017069	TRUE	reported	igd	2	TRUE	1620354	high	-0.122792	0.0263047
rs35156985	genus Slackia	T	C	T	C	-0.155709	-0.020498	0.0636	0.08146	FALSE	FALSE	FALSE	99854092	0.039327	0.6022	Thyroid Cancer	TRUE	reported	textfile	7	99451715	0.0348085	8.05954e-06	14306	ebi-a-GCST90017069	TRUE	reported	igd	2	TRUE	1620354	high	-0.155709	0.0348085
rs4492265	genus Slackia	G	A	G	A	0.0905757	0.02923	0.6899	0.6827	FALSE	FALSE	FALSE	13484058	0.021075	0.1655	Thyroid Cancer	TRUE	reported	textfile	7	13523683	0.0191658	2.40924e-06	14306	ebi-a-GCST90017069	TRUE	reported	igd	2	TRUE	1620354	high	0.0905757	0.0191658
rs8901	genus Slackia	C	T	C	T	0.0934594	-0.015669	0.3708	0.4025	FALSE	FALSE	FALSE	76270929	0.020367	0.4417	Thyroid Cancer	TRUE	reported	textfile	17	74267010	0.0186813	6.07002e-07	14306	ebi-a-GCST90017069	TRUE	reported	igd	2	TRUE	1620354	high	0.0934594	0.0186813
rs10028567	genus Streptococcus	C	T	C	T	-0.0921167	0.026821	0.0815	0.1241	FALSE	FALSE	FALSE	52791410	0.02928	0.3597	Thyroid Cancer	TRUE	reported	textfile	4	53657577	0.0191881	7.30348e-06	14306	ebi-a-GCST90017070	TRUE	reported	igd	2	TRUE	1620354	high	-0.0921167	0.0191881
rs10448310	genus Streptococcus	A	G	A	G	-0.0517935	-0.0062682	0.4304	0.4192	FALSE	FALSE	FALSE	90793892	0.018633	0.7366	Thyroid Cancer	TRUE	reported	textfile	9	93556174	0.0111324	3.30704e-06	14306	ebi-a-GCST90017070	TRUE	reported	igd	2	TRUE	1620354	high	-0.0517935	0.0111324
rs11110281	genus Streptococcus	T	C	T	C	-0.137519	0.013325	0.0676	0.04993	FALSE	FALSE	FALSE	100190236	0.040733	0.7436	Thyroid Cancer	TRUE	reported	textfile	12	100584014	0.0227398	2.58315e-09	14306	ebi-a-GCST90017070	TRUE	reported	igd	2	TRUE	1620354	high	-0.137519	0.0227398
rs11720390	genus Streptococcus	G	A	G	A	0.107024	0.056183	0.0746	0.06987	FALSE	FALSE	FALSE	94384747	0.037608	0.1352	Thyroid Cancer	TRUE	reported	textfile	3	94103591	0.0228121	3.59484e-06	14306	ebi-a-GCST90017070	TRUE	reported	igd	2	TRUE	1620354	high	0.107024	0.0228121
rs11764382	genus Streptococcus	A	G	A	G	-0.0695345	0.024522	0.1909	0.1645	FALSE	FALSE	FALSE	46735298	0.02443	0.3155	Thyroid Cancer	TRUE	reported	textfile	7	46774896	0.0143671	1.28632e-06	14306	ebi-a-GCST90017070	TRUE	reported	igd	2	TRUE	1620354	high	-0.0695345	0.0143671
rs1918540	genus Streptococcus	A	G	A	G	-0.059639	-0.027861	0.7475	0.7808	FALSE	FALSE	FALSE	131779552	0.024453	0.2545	Thyroid Cancer	TRUE	reported	textfile	11	131649446	0.0128148	2.44068e-06	14306	ebi-a-GCST90017070	TRUE	reported	igd	2	TRUE	1620354	high	-0.059639	0.0128148
rs2370083	genus Streptococcus	G	T	G	T	-0.0816836	0.018505	0.0885	0.08907	FALSE	FALSE	FALSE	97060413	0.031641	0.5586	Thyroid Cancer	TRUE	reported	textfile	14	97526750	0.0185851	9.75237e-06	14306	ebi-a-GCST90017070	TRUE	reported	igd	2	TRUE	1620354	high	-0.0816836	0.0185851
rs4968759	genus Streptococcus	A	G	A	G	-0.0515109	0.015634	0.4264	0.399	FALSE	FALSE	FALSE	63220659	0.020611	0.4481	Thyroid Cancer	TRUE	reported	textfile	17	61298020	0.0112068	3.7812e-06	14306	ebi-a-GCST90017070	TRUE	reported	igd	2	TRUE	1620354	high	-0.0515109	0.0112068
rs57646748	genus Streptococcus	G	A	G	A	-0.0907696	0.0096739	0.0676	0.1048	FALSE	FALSE	FALSE	37451236	0.033863	0.7751	Thyroid Cancer	TRUE	reported	textfile	4	37452858	0.0200344	5.47545e-06	14306	ebi-a-GCST90017070	TRUE	reported	igd	2	TRUE	1620354	high	-0.0907696	0.0200344
rs72739637	genus Streptococcus	A	G	A	G	0.0959942	0.014165	0.1064	0.1031	FALSE	FALSE	FALSE	41371195	0.035298	0.6882	Thyroid Cancer	TRUE	reported	textfile	15	41663393	0.0193213	1.03307e-06	14306	ebi-a-GCST90017070	TRUE	reported	igd	2	TRUE	1620354	high	0.0959942	0.0193213
rs7916711	genus Streptococcus	A	G	A	G	0.102891	-0.029905	0.0646	0.1469	FALSE	FALSE	FALSE	28299340	0.031471	0.342	Thyroid Cancer	TRUE	reported	textfile	10	28588269	0.0217362	2.717e-06	14306	ebi-a-GCST90017070	TRUE	reported	igd	2	TRUE	1620354	high	0.102891	0.0217362
rs9903102	genus Streptococcus	C	A	C	A	-0.0709483	0.020923	0.164	0.1592	FALSE	FALSE	FALSE	82618748	0.030178	0.4881	Thyroid Cancer	TRUE	reported	textfile	17	80576624	0.0155275	4.17994e-06	14306	ebi-a-GCST90017070	TRUE	reported	igd	2	TRUE	1620354	high	-0.0709483	0.0155275
rs10065321	genus Subdoligranulum	T	C	T	C	-0.0512828	0.00055941	0.3678	0.4287	FALSE	FALSE	FALSE	142477850	0.018744	0.9762	Thyroid Cancer	TRUE	reported	textfile	5	141857415	0.0108105	2.10155e-06	14306	ebi-a-GCST90017071	TRUE	reported	igd	2	TRUE	1620354	high	-0.0512828	0.0108105
rs10497836	genus Subdoligranulum	T	C	T	C	0.0524065	0.0047047	0.7197	0.6932	FALSE	FALSE	FALSE	199423995	0.021048	0.8231	Thyroid Cancer	TRUE	reported	textfile	2	200288718	0.0118697	8.37954e-06	14306	ebi-a-GCST90017071	TRUE	reported	igd	2	TRUE	1620354	high	0.0524065	0.0118697
rs12590825	genus Subdoligranulum	C	A	C	A	-0.0525287	0.0038875	0.3688	0.3855	FALSE	FALSE	FALSE	86477583	0.02523	0.8775	Thyroid Cancer	TRUE	reported	textfile	14	86943927	0.0109942	2.07888e-06	14306	ebi-a-GCST90017071	TRUE	reported	igd	2	TRUE	1620354	high	-0.0525287	0.0109942
rs2114677	genus Subdoligranulum	C	T	C	T	-0.104176	-0.033707	0.0557	0.06739	FALSE	FALSE	FALSE	123713421	0.035572	0.3433	Thyroid Cancer	TRUE	reported	textfile	10	125472937	0.0230829	2.71725e-06	14306	ebi-a-GCST90017071	TRUE	reported	igd	2	TRUE	1620354	high	-0.104176	0.0230829
rs3761728	genus Subdoligranulum	G	T	G	T	0.0543458	-0.015875	0.7575	0.6441	FALSE	FALSE	FALSE	48988868	0.020409	0.4367	Thyroid Cancer	TRUE	reported	textfile	4	48990885	0.0118866	3.8675e-06	14306	ebi-a-GCST90017071	TRUE	reported	igd	2	TRUE	1620354	high	0.0543458	0.0118866
rs4347804	genus Subdoligranulum	G	A	G	A	-0.166063	-0.25005	0.9583	0.9476	FALSE	FALSE	FALSE	217351124	0.043319	7.822e-09	Thyroid Cancer	TRUE	reported	textfile	2	218215847	0.0357483	2.18404e-06	14306	ebi-a-GCST90017071	TRUE	reported	igd	2	TRUE	1620354	high	-0.166063	0.0357483
rs6555306	genus Subdoligranulum	C	T	C	T	0.0740777	-0.026695	0.8777	0.8591	FALSE	FALSE	FALSE	4671270	0.026837	0.3199	Thyroid Cancer	TRUE	reported	textfile	5	4671383	0.0155463	2.80666e-06	14306	ebi-a-GCST90017071	TRUE	reported	igd	2	TRUE	1620354	high	0.0740777	0.0155463
rs75158211	genus Subdoligranulum	T	C	T	C	-0.072343	-0.034271	0.1113	0.1357	FALSE	FALSE	FALSE	29153787	0.027202	0.2077	Thyroid Cancer	TRUE	reported	textfile	19	29644694	0.015933	7.5216e-06	14306	ebi-a-GCST90017071	TRUE	reported	igd	2	TRUE	1620354	high	-0.072343	0.015933
rs76528319	genus Subdoligranulum	G	T	G	T	-0.143279	-0.053303	0.0398	0.06364	FALSE	FALSE	FALSE	118463753	0.038691	0.1683	Thyroid Cancer	TRUE	reported	textfile	5	117799448	0.0310662	7.41396e-06	14306	ebi-a-GCST90017071	TRUE	reported	igd	2	TRUE	1620354	high	-0.143279	0.0310662
rs1145877	genus Sutterella	G	A	G	A	0.073548	-0.015878	0.841	0.8304	FALSE	FALSE	FALSE	81677104	0.026603	0.5506	Thyroid Cancer	TRUE	reported	textfile	6	82386821	0.0162413	7.19946e-06	14306	ebi-a-GCST90017072	TRUE	reported	igd	2	TRUE	1620354	high	0.073548	0.0162413
rs11591622	genus Sutterella	T	G	T	G	-0.0688382	-0.013777	0.2157	0.2061	FALSE	FALSE	FALSE	100760930	0.025019	0.5819	Thyroid Cancer	TRUE	reported	textfile	10	102520687	0.0151375	6.4986e-06	14306	ebi-a-GCST90017072	TRUE	reported	igd	2	TRUE	1620354	high	-0.0688382	0.0151375
rs13173038	genus Sutterella	A	G	A	G	-0.0718076	0.013164	0.2207	0.2219	FALSE	FALSE	FALSE	59203357	0.02218	0.5528	Thyroid Cancer	TRUE	reported	textfile	5	58499183	0.0151627	2.72986e-06	14306	ebi-a-GCST90017072	TRUE	reported	igd	2	TRUE	1620354	high	-0.0718076	0.0151627
rs143438747	genus Sutterella	T	C	T	C	-0.145793	0.068054	0.0547	0.06482	FALSE	FALSE	FALSE	62812878	0.043113	0.1144	Thyroid Cancer	TRUE	reported	textfile	1	63278549	0.0306867	3.2802e-06	14306	ebi-a-GCST90017072	TRUE	reported	igd	2	TRUE	1620354	high	-0.145793	0.0306867
rs2050185	genus Sutterella	A	G	A	G	-0.0575138	-0.011451	0.6223	0.6344	FALSE	FALSE	FALSE	147615645	0.020236	0.5715	Thyroid Cancer	TRUE	reported	textfile	6	147936781	0.0128766	7.96948e-06	14306	ebi-a-GCST90017072	TRUE	reported	igd	2	TRUE	1620354	high	-0.0575138	0.0128766
rs2321387	genus Sutterella	G	A	G	A	-0.0592876	-0.0073416	0.5298	0.4116	FALSE	FALSE	FALSE	58115206	0.020443	0.7195	Thyroid Cancer	TRUE	reported	textfile	13	58689340	0.0124509	1.86518e-06	14306	ebi-a-GCST90017072	TRUE	reported	igd	2	TRUE	1620354	high	-0.0592876	0.0124509
rs607327	genus Sutterella	T	C	T	C	-0.0578334	-0.0018994	0.6233	0.6473	FALSE	FALSE	FALSE	111824985	0.019173	0.9211	Thyroid Cancer	TRUE	reported	textfile	11	111695709	0.0129053	6.63056e-06	14306	ebi-a-GCST90017072	TRUE	reported	igd	2	TRUE	1620354	high	-0.0578334	0.0129053
rs62501473	genus Sutterella	G	A	G	A	0.0694233	-0.0059792	0.2286	0.2377	FALSE	FALSE	FALSE	150429663	0.023029	0.7951	Thyroid Cancer	TRUE	reported	textfile	7	150126751	0.0149416	5.51849e-06	14306	ebi-a-GCST90017072	TRUE	reported	igd	2	TRUE	1620354	high	0.0694233	0.0149416
rs7638039	genus Sutterella	T	C	T	C	0.0645624	0.044175	0.2326	0.2289	FALSE	FALSE	FALSE	70539788	0.023191	0.0568	Thyroid Cancer	TRUE	reported	textfile	3	70588939	0.0143887	8.66403e-06	14306	ebi-a-GCST90017072	TRUE	reported	igd	2	TRUE	1620354	high	0.0645624	0.0143887
rs9350083	genus Sutterella	T	G	T	G	-0.0593069	0.033609	0.2992	0.2805	FALSE	FALSE	FALSE	18583647	0.020166	0.09559	Thyroid Cancer	TRUE	reported	textfile	6	18583878	0.0133929	8.22773e-06	14306	ebi-a-GCST90017072	TRUE	reported	igd	2	TRUE	1620354	high	-0.0593069	0.0133929
rs1883097	genus Terrisporobacter	C	T	C	T	0.226399	0.097878	0.0557	0.0634	FALSE	FALSE	FALSE	8917272	0.038973	0.01202	Thyroid Cancer	TRUE	reported	textfile	11	8938819	0.0454642	4.15786e-07	14306	ebi-a-GCST90017073	TRUE	reported	igd	2	TRUE	1620354	high	0.226399	0.0454642
rs2569953	genus Terrisporobacter	C	A	C	A	0.0775591	0.011483	0.5805	0.5204	FALSE	FALSE	FALSE	144430063	0.019783	0.5616	Thyroid Cancer	TRUE	reported	textfile	3	144148905	0.0174641	8.95014e-06	14306	ebi-a-GCST90017073	TRUE	reported	igd	2	TRUE	1620354	high	0.0775591	0.0174641
rs2872237	genus Terrisporobacter	A	C	A	C	0.0814505	-0.0087326	0.5656	0.6034	FALSE	FALSE	FALSE	16916130	0.019608	0.6561	Thyroid Cancer	TRUE	reported	textfile	19	17026940	0.0175943	3.97137e-06	14306	ebi-a-GCST90017073	TRUE	reported	igd	2	TRUE	1620354	high	0.0814505	0.0175943
rs58405430	genus Terrisporobacter	G	T	G	T	0.134617	0.017108	0.1153	0.07618	FALSE	FALSE	FALSE	20599497	0.033101	0.6053	Thyroid Cancer	TRUE	reported	textfile	11	20621043	0.0301177	7.93707e-06	14306	ebi-a-GCST90017073	TRUE	reported	igd	2	TRUE	1620354	high	0.134617	0.0301177
rs7184125	genus Terrisporobacter	T	C	T	C	0.091256	0.024672	0.2326	0.2262	FALSE	FALSE	FALSE	15826537	0.023565	0.2951	Thyroid Cancer	TRUE	reported	textfile	16	15920394	0.0205493	8.48106e-06	14306	ebi-a-GCST90017073	TRUE	reported	igd	2	TRUE	1620354	high	0.091256	0.0205493
rs11054680	genus Turicibacter	T	C	T	C	-0.104751	0.0045198	0.0964	0.1342	FALSE	FALSE	FALSE	12089521	0.027497	0.8694	Thyroid Cancer	TRUE	reported	textfile	12	12242455	0.0226997	2.30978e-06	14306	ebi-a-GCST90017074	TRUE	reported	igd	2	TRUE	1620354	high	-0.104751	0.0226997
rs11666533	genus Turicibacter	C	T	C	T	-0.111689	0.025031	0.0795	0.1172	FALSE	FALSE	FALSE	11754117	0.0309	0.4179	Thyroid Cancer	TRUE	reported	textfile	19	11864932	0.0248436	7.37106e-06	14306	ebi-a-GCST90017074	TRUE	reported	igd	2	TRUE	1620354	high	-0.111689	0.0248436
rs149744580	genus Turicibacter	A	G	A	G	0.169883	-0.07702	0.0527	0.05897	FALSE	FALSE	FALSE	63139827	0.041258	0.06193	Thyroid Cancer	TRUE	reported	textfile	2	63366962	0.0315478	7.00971e-08	14306	ebi-a-GCST90017074	TRUE	reported	igd	2	TRUE	1620354	high	0.169883	0.0315478
rs2834977	genus Turicibacter	T	C	T	C	-0.0959995	-0.025822	0.173	0.1511	FALSE	FALSE	FALSE	35557345	0.025424	0.3098	Thyroid Cancer	TRUE	reported	textfile	21	36929643	0.0208261	3.95585e-06	14306	ebi-a-GCST90017074	TRUE	reported	igd	2	TRUE	1620354	high	-0.0959995	0.0208261
rs2952020	genus Turicibacter	A	G	A	G	0.0759019	-0.018377	0.7773	0.6501	FALSE	FALSE	FALSE	26170326	0.022317	0.4102	Thyroid Cancer	TRUE	reported	textfile	8	26027842	0.0165764	5.63313e-06	14306	ebi-a-GCST90017074	TRUE	reported	igd	2	TRUE	1620354	high	0.0759019	0.0165764
rs4869133	genus Turicibacter	G	A	G	A	0.131186	0.030002	0.0885	0.1047	FALSE	FALSE	FALSE	96381915	0.032114	0.3502	Thyroid Cancer	TRUE	reported	textfile	5	95717619	0.027197	2.5537e-06	14306	ebi-a-GCST90017074	TRUE	reported	igd	2	TRUE	1620354	high	0.131186	0.027197
rs55756211	genus Turicibacter	T	C	T	C	-0.115115	8.2523e-06	0.1163	0.1179	FALSE	FALSE	FALSE	131287420	0.02954	0.9998	Thyroid Cancer	TRUE	reported	textfile	7	130972179	0.0240708	2.8053e-06	14306	ebi-a-GCST90017074	TRUE	reported	igd	2	TRUE	1620354	high	-0.115115	0.0240708
rs112102233	genus Tyzzerella3	A	G	A	G	-0.216348	0.0029521	0.0666	0.05671	FALSE	FALSE	FALSE	45602838	0.040985	0.9426	Thyroid Cancer	TRUE	reported	textfile	10	46098286	0.0477575	6.17675e-06	14306	ebi-a-GCST90017075	TRUE	reported	igd	2	TRUE	1620354	high	-0.216348	0.0477575
rs1232220	genus Tyzzerella3	T	G	T	G	0.143869	0.031452	0.8738	0.8794	FALSE	FALSE	FALSE	102232382	0.032472	0.3328	Thyroid Cancer	TRUE	reported	textfile	6	102680257	0.031828	7.90788e-06	14306	ebi-a-GCST90017075	TRUE	reported	igd	2	TRUE	1620354	high	0.143869	0.031828
rs17706273	genus Tyzzerella3	T	C	T	C	-0.140368	0.0032303	0.1521	0.121	FALSE	FALSE	FALSE	16388150	0.028048	0.9083	Thyroid Cancer	TRUE	reported	textfile	5	16388259	0.0274708	5.87814e-07	14306	ebi-a-GCST90017075	TRUE	reported	igd	2	TRUE	1620354	high	-0.140368	0.0274708
rs191093	genus Tyzzerella3	G	A	G	A	0.159008	0.036252	0.0795	0.09176	FALSE	FALSE	FALSE	76996549	0.033202	0.2749	Thyroid Cancer	TRUE	reported	textfile	12	77390329	0.0353306	6.76394e-06	14306	ebi-a-GCST90017075	TRUE	reported	igd	2	TRUE	1620354	high	0.159008	0.0353306
rs4904512	genus Tyzzerella3	T	C	T	C	-0.117151	-0.064267	0.1988	0.1824	FALSE	FALSE	FALSE	89129601	0.024224	0.007976	Thyroid Cancer	TRUE	reported	textfile	14	89595945	0.0250306	3.09272e-06	14306	ebi-a-GCST90017075	TRUE	reported	igd	2	TRUE	1620354	high	-0.117151	0.0250306
rs55799124	genus Tyzzerella3	A	G	A	G	-0.11435	-0.0020155	0.2068	0.1959	FALSE	FALSE	FALSE	3835487	0.025455	0.9369	Thyroid Cancer	TRUE	reported	textfile	17	3738781	0.0238604	1.33549e-06	14306	ebi-a-GCST90017075	TRUE	reported	igd	2	TRUE	1620354	high	-0.11435	0.0238604
rs67476743	genus Tyzzerella3	T	G	T	G	0.132164	0.0067793	0.2853	0.3111	FALSE	FALSE	FALSE	1030321	0.021757	0.7553	Thyroid Cancer	TRUE	reported	textfile	19	1030320	0.022208	3.7405e-09	14306	ebi-a-GCST90017075	TRUE	reported	igd	2	TRUE	1620354	high	0.132164	0.022208
rs7019909	genus Tyzzerella3	T	C	T	C	0.144156	-0.032174	0.1014	0.1607	FALSE	FALSE	FALSE	33113324	0.029894	0.2818	Thyroid Cancer	TRUE	reported	textfile	9	33113322	0.0301626	1.76121e-06	14306	ebi-a-GCST90017075	TRUE	reported	igd	2	TRUE	1620354	high	0.144156	0.0301626
rs7333521	genus Tyzzerella3	T	C	T	C	-0.207191	0.1022	0.0427	0.04653	FALSE	FALSE	FALSE	81018881	0.042176	0.01539	Thyroid Cancer	TRUE	reported	textfile	13	81593016	0.0453121	4.87607e-06	14306	ebi-a-GCST90017075	TRUE	reported	igd	2	TRUE	1620354	high	-0.207191	0.0453121
rs75091807	genus Tyzzerella3	G	T	G	T	-0.184966	-0.0020812	0.0905	0.07418	FALSE	FALSE	FALSE	34449554	0.039325	0.9578	Thyroid Cancer	TRUE	reported	textfile	13	35023691	0.0383029	1.70675e-06	14306	ebi-a-GCST90017075	TRUE	reported	igd	2	TRUE	1620354	high	-0.184966	0.0383029
rs7561370	genus Tyzzerella3	C	T	C	T	-0.131341	-0.0061259	0.8777	0.8369	FALSE	FALSE	FALSE	57583271	0.026122	0.8146	Thyroid Cancer	TRUE	reported	textfile	2	57810406	0.0286292	1.51604e-06	14306	ebi-a-GCST90017075	TRUE	reported	igd	2	TRUE	1620354	high	-0.131341	0.0286292
rs10517600	unknown genus	G	T	G	T	-0.0626993	0.0027847	0.4642	0.395	FALSE	FALSE	FALSE	154711806	0.020286	0.8908	Thyroid Cancer	TRUE	reported	textfile	4	155632958	0.0139364	6.82763e-06	14306	ebi-a-GCST90017076	TRUE	reported	igd	2	TRUE	1620354	high	-0.0626993	0.0139364
rs10904722	unknown genus	C	T	C	T	-0.0672314	0.012681	0.2813	0.3352	FALSE	FALSE	FALSE	6672462	0.019785	0.5216	Thyroid Cancer	TRUE	reported	textfile	10	6714424	0.0147123	5.04836e-06	14306	ebi-a-GCST90017076	TRUE	reported	igd	2	TRUE	1620354	high	-0.0672314	0.0147123
rs13409132	unknown genus	A	G	A	G	-0.165419	0.0053489	0.0447	0.04737	FALSE	FALSE	FALSE	204751623	0.04275	0.9004	Thyroid Cancer	TRUE	reported	textfile	2	205616346	0.0352154	4.3723e-06	14306	ebi-a-GCST90017076	TRUE	reported	igd	2	TRUE	1620354	high	-0.165419	0.0352154
rs17121075	unknown genus	G	A	G	A	0.0769254	-0.007619	0.168	0.1874	FALSE	FALSE	FALSE	85390452	0.024903	0.7596	Thyroid Cancer	TRUE	reported	textfile	14	85856796	0.0172234	7.91425e-06	14306	ebi-a-GCST90017076	TRUE	reported	igd	2	TRUE	1620354	high	0.0769254	0.0172234
rs2191834	unknown genus	T	G	T	G	-0.0746375	-0.020003	0.7604	0.6965	FALSE	FALSE	FALSE	229078235	0.022189	0.3673	Thyroid Cancer	TRUE	reported	textfile	2	229942951	0.0159136	2.50196e-06	14306	ebi-a-GCST90017076	TRUE	reported	igd	2	TRUE	1620354	high	-0.0746375	0.0159136
rs34088226	unknown genus	A	G	A	G	-0.117807	0.026062	0.0706	0.06535	FALSE	FALSE	FALSE	4308833	0.042333	0.5381	Thyroid Cancer	TRUE	reported	textfile	5	4308946	0.026924	7.66214e-06	14306	ebi-a-GCST90017076	TRUE	reported	igd	2	TRUE	1620354	high	-0.117807	0.026924
rs55682560	unknown genus	C	T	C	T	-0.131519	0.000136	0.0696	0.07054	FALSE	FALSE	FALSE	86849059	0.03628	0.997	Thyroid Cancer	TRUE	reported	textfile	15	87392290	0.0261319	4.97038e-07	14306	ebi-a-GCST90017076	TRUE	reported	igd	2	TRUE	1620354	high	-0.131519	0.0261319
rs6588624	unknown genus	A	G	A	G	0.0662317	0.0071802	0.5288	0.4752	FALSE	FALSE	FALSE	56383867	0.01864	0.7001	Thyroid Cancer	TRUE	reported	textfile	1	56849539	0.0138147	1.79287e-06	14306	ebi-a-GCST90017076	TRUE	reported	igd	2	TRUE	1620354	high	0.0662317	0.0138147
rs66714985	unknown genus	A	C	A	C	0.116908	-0.022044	0.0845	0.1163	FALSE	FALSE	FALSE	3447600	0.031156	0.4792	Thyroid Cancer	TRUE	reported	textfile	8	3305122	0.0252447	4.85333e-06	14306	ebi-a-GCST90017076	TRUE	reported	igd	2	TRUE	1620354	high	0.116908	0.0252447
rs7725895	unknown genus	A	G	A	G	-0.116224	-0.0085548	0.0895	0.1471	FALSE	FALSE	FALSE	142865333	0.030571	0.7796	Thyroid Cancer	TRUE	reported	textfile	5	142244898	0.0240367	3.94357e-06	14306	ebi-a-GCST90017076	TRUE	reported	igd	2	TRUE	1620354	high	-0.116224	0.0240367
rs989682	unknown genus	A	G	A	G	0.070194	0.027053	0.2823	0.3282	FALSE	FALSE	FALSE	15522946	0.020038	0.177	Thyroid Cancer	TRUE	reported	textfile	3	15564453	0.0155364	6.84715e-06	14306	ebi-a-GCST90017076	TRUE	reported	igd	2	TRUE	1620354	high	0.070194	0.0155364
rs262812	family Acidaminococcaceae	T	C	T	C	-0.065675	0.016373	0.2664	0.3066	FALSE	FALSE	FALSE	158226967	0.020433	0.423	Thyroid Cancer	TRUE	reported	textfile	6	158647999	0.0142257	3.24908e-06	14306	ebi-a-GCST90016924	TRUE	reported	igd	2	TRUE	1620354	high	-0.065675	0.0142257
rs45497800	family Acidaminococcaceae	T	C	T	C	-0.117863	0.012409	0.0825	0.08974	FALSE	FALSE	FALSE	63360481	0.033583	0.7118	Thyroid Cancer	TRUE	reported	textfile	20	61991833	0.0257351	5.86422e-06	14306	ebi-a-GCST90016924	TRUE	reported	igd	2	TRUE	1620354	high	-0.117863	0.0257351
rs6589457	family Acidaminococcaceae	G	A	G	A	-0.165911	-0.08286	0.9453	0.9417	FALSE	FALSE	FALSE	114830566	0.040311	0.03983	Thyroid Cancer	TRUE	reported	textfile	11	114701288	0.0349516	2.3151e-06	14306	ebi-a-GCST90016924	TRUE	reported	igd	2	TRUE	1620354	high	-0.165911	0.0349516
rs74540770	family Acidaminococcaceae	G	A	G	A	-0.108969	-0.098597	0.0646	0.08262	FALSE	FALSE	FALSE	186835600	0.037373	0.008334	Thyroid Cancer	TRUE	reported	textfile	3	186553389	0.0243533	7.0881e-06	14306	ebi-a-GCST90016924	TRUE	reported	igd	2	TRUE	1620354	high	-0.108969	0.0243533
rs78702810	family Acidaminococcaceae	T	C	T	C	-0.143755	0.024484	0.0467	0.07239	FALSE	FALSE	FALSE	18421039	0.038998	0.5301	Thyroid Cancer	TRUE	reported	textfile	3	18462531	0.0323244	9.16474e-06	14306	ebi-a-GCST90016924	TRUE	reported	igd	2	TRUE	1620354	high	-0.143755	0.0323244
rs11150282	unknown genus	T	C	T	C	0.098235	-0.020234	0.3211	0.3457	FALSE	FALSE	FALSE	80459808	0.020603	0.3261	Thyroid Cancer	TRUE	reported	textfile	16	80493705	0.0197127	7.36055e-07	14306	ebi-a-GCST90017077	TRUE	reported	igd	2	TRUE	1620354	high	0.098235	0.0197127
rs113884518	unknown genus	T	C	T	C	-0.20591	0.0007138	0.0487	0.03971	FALSE	FALSE	FALSE	24648999	0.045302	0.9874	Thyroid Cancer	TRUE	reported	textfile	9	24648997	0.0455376	7.7398e-06	14306	ebi-a-GCST90017077	TRUE	reported	igd	2	TRUE	1620354	high	-0.20591	0.0455376
rs28678345	unknown genus	T	C	T	C	0.213083	-0.020752	0.0467	0.04803	FALSE	FALSE	FALSE	55828967	0.042231	0.6232	Thyroid Cancer	TRUE	reported	textfile	17	53906328	0.0471377	8.05954e-06	14306	ebi-a-GCST90017077	TRUE	reported	igd	2	TRUE	1620354	high	0.213083	0.0471377
rs367480	unknown genus	A	G	A	G	0.0841649	-0.00074705	0.5726	0.5642	FALSE	FALSE	FALSE	2916401	0.018769	0.9683	Thyroid Cancer	TRUE	reported	textfile	11	2937631	0.0185948	7.52419e-06	14306	ebi-a-GCST90017077	TRUE	reported	igd	2	TRUE	1620354	high	0.0841649	0.0185948
rs8028558	unknown genus	A	G	A	G	0.08346	0.040601	0.4046	0.4183	FALSE	FALSE	FALSE	61763554	0.018787	0.03068	Thyroid Cancer	TRUE	reported	textfile	15	62055753	0.0188504	9.78228e-06	14306	ebi-a-GCST90017077	TRUE	reported	igd	2	TRUE	1620354	high	0.08346	0.0188504
rs11779863	unknown genus	G	A	G	A	-0.0772768	0.03167	0.2068	0.18	FALSE	FALSE	FALSE	15549321	0.025405	0.2125	Thyroid Cancer	TRUE	reported	textfile	8	15406830	0.0172171	6.68852e-06	14306	ebi-a-GCST90017078	TRUE	reported	igd	2	TRUE	1620354	high	-0.0772768	0.0172171
rs12566890	unknown genus	T	G	T	G	-0.103134	0.0062565	0.0954	0.1226	FALSE	FALSE	FALSE	61385192	0.032417	0.847	Thyroid Cancer	TRUE	reported	textfile	1	61850864	0.0241775	8.11204e-06	14306	ebi-a-GCST90017078	TRUE	reported	igd	2	TRUE	1620354	high	-0.103134	0.0241775
rs17235252	unknown genus	T	C	T	C	-0.122002	-0.078639	0.0944	0.08949	FALSE	FALSE	FALSE	82906721	0.034265	0.02173	Thyroid Cancer	TRUE	reported	textfile	7	82536037	0.0255463	2.15879e-06	14306	ebi-a-GCST90017078	TRUE	reported	igd	2	TRUE	1620354	high	-0.122002	0.0255463
rs515984	unknown genus	C	T	C	T	0.0875451	0.0071996	0.826	0.8461	FALSE	FALSE	FALSE	3479267	0.0273	0.792	Thyroid Cancer	TRUE	reported	textfile	10	3521459	0.0190685	6.61363e-06	14306	ebi-a-GCST90017078	TRUE	reported	igd	2	TRUE	1620354	high	0.0875451	0.0190685
rs638542	unknown genus	A	G	A	G	0.070592	-0.003006	0.7137	0.7537	FALSE	FALSE	FALSE	109302630	0.022538	0.8939	Thyroid Cancer	TRUE	reported	textfile	1	109845252	0.0157049	5.17285e-06	14306	ebi-a-GCST90017078	TRUE	reported	igd	2	TRUE	1620354	high	0.070592	0.0157049
rs74603314	unknown genus	T	C	T	C	0.230767	-0.10761	0.0457	0.04173	FALSE	FALSE	FALSE	46050515	0.050519	0.03316	Thyroid Cancer	TRUE	reported	textfile	14	46519718	0.0489701	2.27641e-06	14306	ebi-a-GCST90017078	TRUE	reported	igd	2	TRUE	1620354	high	0.230767	0.0489701
rs76373661	unknown genus	G	A	G	A	0.0908218	-0.029664	0.1133	0.1368	FALSE	FALSE	FALSE	3729464	0.031551	0.3471	Thyroid Cancer	TRUE	reported	textfile	3	3771148	0.0202986	5.15941e-06	14306	ebi-a-GCST90017078	TRUE	reported	igd	2	TRUE	1620354	high	0.0908218	0.0202986
rs7706512	unknown genus	A	G	A	G	-0.0657351	-0.029995	0.496	0.4376	FALSE	FALSE	FALSE	17443545	0.019935	0.1324	Thyroid Cancer	TRUE	reported	textfile	5	17443654	0.0138979	2.27206e-06	14306	ebi-a-GCST90017078	TRUE	reported	igd	2	TRUE	1620354	high	-0.0657351	0.0138979
rs7801843	unknown genus	A	G	A	G	-0.0869495	-0.013924	0.1292	0.1371	FALSE	FALSE	FALSE	4066073	0.026538	0.5998	Thyroid Cancer	TRUE	reported	textfile	7	4105705	0.0194509	9.46891e-06	14306	ebi-a-GCST90017078	TRUE	reported	igd	2	TRUE	1620354	high	-0.0869495	0.0194509
rs7853673	unknown genus	A	G	A	G	0.0624389	-0.0031019	0.4861	0.4626	FALSE	FALSE	FALSE	113948961	0.020199	0.8779	Thyroid Cancer	TRUE	reported	textfile	9	116711241	0.0139833	6.73256e-06	14306	ebi-a-GCST90017078	TRUE	reported	igd	2	TRUE	1620354	high	0.0624389	0.0139833
rs949341	unknown genus	A	G	A	G	-0.0656602	-0.017808	0.6799	0.6647	FALSE	FALSE	FALSE	112516062	0.019646	0.3647	Thyroid Cancer	TRUE	reported	textfile	11	112386785	0.0147216	7.73286e-06	14306	ebi-a-GCST90017078	TRUE	reported	igd	2	TRUE	1620354	high	-0.0656602	0.0147216
rs10872669	unknown genus	G	A	G	A	0.123071	-0.040241	0.8926	0.8957	FALSE	FALSE	FALSE	151194037	0.033516	0.2299	Thyroid Cancer	TRUE	reported	textfile	6	151515172	0.0275665	9.49008e-06	14306	ebi-a-GCST90017079	TRUE	reported	igd	2	TRUE	1620354	high	0.123071	0.0275665
rs12748533	unknown genus	G	T	G	T	-0.0821108	0.0080113	0.2972	0.3144	FALSE	FALSE	FALSE	242603950	0.020148	0.6909	Thyroid Cancer	TRUE	reported	textfile	1	242767252	0.0172701	2.59018e-06	14306	ebi-a-GCST90017079	TRUE	reported	igd	2	TRUE	1620354	high	-0.0821108	0.0172701
rs17043785	unknown genus	T	C	T	C	-0.176187	0.015999	0.0596	0.0859	FALSE	FALSE	FALSE	52912224	0.035068	0.6482	Thyroid Cancer	TRUE	reported	textfile	2	53139362	0.0347133	5.11835e-07	14306	ebi-a-GCST90017079	TRUE	reported	igd	2	TRUE	1620354	high	-0.176187	0.0347133
rs1850003	unknown genus	A	G	A	G	0.084048	0.038786	0.3072	0.2468	FALSE	FALSE	FALSE	47048773	0.021092	0.06593	Thyroid Cancer	TRUE	reported	textfile	15	47340971	0.0177806	2.4053e-06	14306	ebi-a-GCST90017079	TRUE	reported	igd	2	TRUE	1620354	high	0.084048	0.0177806
rs61508842	unknown genus	T	C	T	C	0.122574	-0.0022466	0.1223	0.0884	FALSE	FALSE	FALSE	158935756	0.032342	0.9446	Thyroid Cancer	TRUE	reported	textfile	3	158653545	0.0272389	7.82781e-06	14306	ebi-a-GCST90017079	TRUE	reported	igd	2	TRUE	1620354	high	0.122574	0.0272389
rs7217209	unknown genus	C	T	C	T	0.0843019	-0.06855	0.173	0.3744	FALSE	FALSE	FALSE	21301888	0.039243	0.08067	Thyroid Cancer	TRUE	reported	textfile	17	21205200	0.0187308	8.42946e-06	14306	ebi-a-GCST90017079	TRUE	reported	igd	2	TRUE	1620354	high	0.0843019	0.0187308
rs738193	unknown genus	T	C	T	C	0.0847328	0.0041703	0.3549	0.4041	FALSE	FALSE	FALSE	25547355	0.020398	0.838	Thyroid Cancer	TRUE	reported	textfile	22	25943322	0.0165856	3.82164e-07	14306	ebi-a-GCST90017079	TRUE	reported	igd	2	TRUE	1620354	high	0.0847328	0.0165856
rs78609301	unknown genus	A	G	A	G	-0.0867065	0.023958	0.2167	0.2113	FALSE	FALSE	FALSE	62526842	0.022385	0.2845	Thyroid Cancer	TRUE	reported	textfile	6	63236747	0.0195709	7.093e-06	14306	ebi-a-GCST90017079	TRUE	reported	igd	2	TRUE	1620354	high	-0.0867065	0.0195709
rs941000	unknown genus	T	C	T	C	-0.0850266	0.046175	0.5915	0.622	FALSE	FALSE	FALSE	91085352	0.019107	0.01566	Thyroid Cancer	TRUE	reported	textfile	7	90714667	0.0163382	3.15559e-07	14306	ebi-a-GCST90017079	TRUE	reported	igd	2	TRUE	1620354	high	-0.0850266	0.0163382
rs11251024	unknown genus	G	A	G	A	0.104201	-0.016065	0.33	0.3085	FALSE	FALSE	FALSE	2053532	0.019863	0.4186	Thyroid Cancer	TRUE	reported	textfile	10	2095726	0.0206737	6.62796e-07	14306	ebi-a-GCST90017080	TRUE	reported	igd	2	TRUE	1620354	high	0.104201	0.0206737
rs11606187	unknown genus	A	G	A	G	-0.154539	0.023188	0.1074	0.1166	FALSE	FALSE	FALSE	91856434	0.028822	0.4211	Thyroid Cancer	TRUE	reported	textfile	11	91589600	0.0326288	3.30583e-06	14306	ebi-a-GCST90017080	TRUE	reported	igd	2	TRUE	1620354	high	-0.154539	0.0326288
rs13385922	unknown genus	T	C	T	C	0.0929494	-0.019884	0.4056	0.4336	FALSE	FALSE	FALSE	233172678	0.020214	0.3253	Thyroid Cancer	TRUE	reported	textfile	2	234081324	0.0201348	3.96826e-06	14306	ebi-a-GCST90017080	TRUE	reported	igd	2	TRUE	1620354	high	0.0929494	0.0201348
rs2172426	unknown genus	T	C	T	C	0.10212	0.010886	0.5527	0.5784	FALSE	FALSE	FALSE	18371511	0.019734	0.5812	Thyroid Cancer	TRUE	reported	textfile	8	18229020	0.0198947	3.17424e-07	14306	ebi-a-GCST90017080	TRUE	reported	igd	2	TRUE	1620354	high	0.10212	0.0198947
rs267959	unknown genus	G	A	G	A	-0.0988612	-0.018848	0.6571	0.6552	FALSE	FALSE	FALSE	10737690	0.01968	0.3382	Thyroid Cancer	TRUE	reported	textfile	5	10737802	0.0209676	2.61993e-06	14306	ebi-a-GCST90017080	TRUE	reported	igd	2	TRUE	1620354	high	-0.0988612	0.0209676
rs4383094	unknown genus	C	T	C	T	-0.149188	-0.018958	0.9036	0.7957	FALSE	FALSE	FALSE	81402631	0.029176	0.5158	Thyroid Cancer	TRUE	reported	textfile	15	81694972	0.0320662	4.28134e-06	14306	ebi-a-GCST90017080	TRUE	reported	igd	2	TRUE	1620354	high	-0.149188	0.0320662
rs60583455	unknown genus	T	C	T	C	0.108934	-0.026352	0.3757	0.3866	FALSE	FALSE	FALSE	1282039	0.02311	0.2542	Thyroid Cancer	TRUE	reported	textfile	7	1321675	0.021177	2.59579e-07	14306	ebi-a-GCST90017080	TRUE	reported	igd	2	TRUE	1620354	high	0.108934	0.021177
rs60775321	unknown genus	T	C	T	C	-0.0962425	-0.029229	0.3012	0.3003	FALSE	FALSE	FALSE	96775441	0.02016	0.1471	Thyroid Cancer	TRUE	reported	textfile	15	97318671	0.0213842	7.10461e-06	14306	ebi-a-GCST90017080	TRUE	reported	igd	2	TRUE	1620354	high	-0.0962425	0.0213842
rs72671304	unknown genus	T	C	T	C	0.172322	0.013582	0.0696	0.06415	FALSE	FALSE	FALSE	38956767	0.036387	0.709	Thyroid Cancer	TRUE	reported	textfile	14	39425971	0.0370028	3.79577e-06	14306	ebi-a-GCST90017080	TRUE	reported	igd	2	TRUE	1620354	high	0.172322	0.0370028
rs7911787	unknown genus	G	T	G	T	-0.223071	-0.019528	0.0656	0.07784	FALSE	FALSE	FALSE	96859811	0.040333	0.6283	Thyroid Cancer	TRUE	reported	textfile	10	98619568	0.0470232	3.38821e-06	14306	ebi-a-GCST90017080	TRUE	reported	igd	2	TRUE	1620354	high	-0.223071	0.0470232
rs8126061	unknown genus	T	C	T	C	-0.159135	0.062347	0.0954	0.0763	FALSE	FALSE	FALSE	3424592	0.033222	0.06057	Thyroid Cancer	TRUE	reported	textfile	20	3405239	0.0351904	7.36326e-06	14306	ebi-a-GCST90017080	TRUE	reported	igd	2	TRUE	1620354	high	-0.159135	0.0351904
rs9542068	unknown genus	T	C	T	C	0.0990709	0.024057	0.3211	0.2898	FALSE	FALSE	FALSE	69732699	0.020315	0.2363	Thyroid Cancer	TRUE	reported	textfile	13	70306831	0.0218149	6.52334e-06	14306	ebi-a-GCST90017080	TRUE	reported	igd	2	TRUE	1620354	high	0.0990709	0.0218149
rs1044939	unknown genus	C	T	C	T	0.109022	-0.046505	0.1034	0.09274	FALSE	FALSE	FALSE	57055922	0.03214	0.1479	Thyroid Cancer	TRUE	reported	textfile	12	57449705	0.0242017	7.01698e-06	14306	ebi-a-GCST90017081	TRUE	reported	igd	2	TRUE	1620354	high	0.109022	0.0242017
rs115372687	unknown genus	A	G	A	G	0.108994	0.018721	0.0865	0.08783	FALSE	FALSE	FALSE	26894843	0.037078	0.6136	Thyroid Cancer	TRUE	reported	textfile	1	27221334	0.0243264	9.12788e-06	14306	ebi-a-GCST90017081	TRUE	reported	igd	2	TRUE	1620354	high	0.108994	0.0243264
rs11709800	unknown genus	T	C	T	C	0.0879804	0.022108	0.2326	0.2236	FALSE	FALSE	FALSE	161839961	0.022228	0.3199	Thyroid Cancer	TRUE	reported	textfile	3	161557749	0.016634	1.48235e-07	14306	ebi-a-GCST90017081	TRUE	reported	igd	2	TRUE	1620354	high	0.0879804	0.016634
rs12634544	unknown genus	T	C	T	C	-0.0813051	0.028858	0.2545	0.2598	FALSE	FALSE	FALSE	12310084	0.020906	0.1675	Thyroid Cancer	TRUE	reported	textfile	3	12351583	0.015882	2.60321e-07	14306	ebi-a-GCST90017081	TRUE	reported	igd	2	TRUE	1620354	high	-0.0813051	0.015882
rs138437711	unknown genus	A	G	A	G	-0.087484	-0.04776	0.1799	0.1956	FALSE	FALSE	FALSE	133112976	0.039303	0.2243	Thyroid Cancer	TRUE	reported	textfile	10	134926480	0.0192215	4.65994e-06	14306	ebi-a-GCST90017081	TRUE	reported	igd	2	TRUE	1620354	high	-0.087484	0.0192215
rs17291611	unknown genus	A	G	A	G	-0.0905691	-0.04568	0.173	0.1687	FALSE	FALSE	FALSE	107532729	0.025985	0.07876	Thyroid Cancer	TRUE	reported	textfile	10	109292487	0.0190904	2.29784e-06	14306	ebi-a-GCST90017081	TRUE	reported	igd	2	TRUE	1620354	high	-0.0905691	0.0190904
rs35947731	unknown genus	C	T	C	T	-0.131218	0.090275	0.0596	0.06958	FALSE	FALSE	FALSE	70514155	0.035281	0.01051	Thyroid Cancer	TRUE	reported	textfile	7	69979141	0.0288407	5.43188e-06	14306	ebi-a-GCST90017081	TRUE	reported	igd	2	TRUE	1620354	high	-0.131218	0.0288407
rs111373036	unknown genus	A	G	A	G	-0.0858259	-0.018326	0.1948	0.1796	FALSE	FALSE	FALSE	204087048	0.025506	0.4724	Thyroid Cancer	TRUE	reported	textfile	1	204056176	0.0179766	1.70306e-06	14306	ebi-a-GCST90017082	TRUE	reported	igd	2	TRUE	1620354	high	-0.0858259	0.0179766
rs11140959	unknown genus	A	G	A	G	0.190401	-0.037935	0.0567	0.1754	FALSE	FALSE	FALSE	85405142	0.034883	0.2768	Thyroid Cancer	TRUE	reported	textfile	9	88020057	0.0432674	6.20126e-06	14306	ebi-a-GCST90017082	TRUE	reported	igd	2	TRUE	1620354	high	0.190401	0.0432674
rs2136103	unknown genus	T	C	T	C	0.0754533	0.0096998	0.3042	0.2711	FALSE	FALSE	FALSE	117716943	0.02037	0.6339	Thyroid Cancer	TRUE	reported	textfile	8	118729182	0.0154038	6.72527e-07	14306	ebi-a-GCST90017082	TRUE	reported	igd	2	TRUE	1620354	high	0.0754533	0.0154038
rs2599390	unknown genus	G	A	G	A	0.094049	-0.023677	0.17	0.1791	FALSE	FALSE	FALSE	70013969	0.027369	0.387	Thyroid Cancer	TRUE	reported	textfile	8	70926204	0.0198355	3.03424e-06	14306	ebi-a-GCST90017082	TRUE	reported	igd	2	TRUE	1620354	high	0.094049	0.0198355
rs55736413	unknown genus	C	T	C	T	0.158132	-0.04387	0.0507	0.05035	FALSE	FALSE	FALSE	128910116	0.043051	0.3082	Thyroid Cancer	TRUE	reported	textfile	6	129231261	0.0357614	8.44812e-06	14306	ebi-a-GCST90017082	TRUE	reported	igd	2	TRUE	1620354	high	0.158132	0.0357614
rs58850151	unknown genus	T	C	T	C	-0.0808936	0.062586	0.2167	0.2327	FALSE	FALSE	FALSE	42255065	0.022896	0.006267	Thyroid Cancer	TRUE	reported	textfile	18	39835030	0.018154	7.48342e-06	14306	ebi-a-GCST90017082	TRUE	reported	igd	2	TRUE	1620354	high	-0.0808936	0.018154
rs6516833	unknown genus	A	G	A	G	0.134075	-0.0058591	0.0586	0.06196	FALSE	FALSE	FALSE	28279563	0.049961	0.9066	Thyroid Cancer	TRUE	reported	textfile	21	29651882	0.0277636	2.33598e-06	14306	ebi-a-GCST90017082	TRUE	reported	igd	2	TRUE	1620354	high	0.134075	0.0277636
rs7334707	unknown genus	G	T	G	T	-0.118994	-0.036759	0.9215	0.9375	FALSE	FALSE	FALSE	38896016	0.037048	0.3211	Thyroid Cancer	TRUE	reported	textfile	13	39470153	0.0266494	6.25043e-06	14306	ebi-a-GCST90017082	TRUE	reported	igd	2	TRUE	1620354	high	-0.118994	0.0266494
rs79929882	unknown genus	A	G	A	G	-0.104457	0.045413	0.1372	0.1239	FALSE	FALSE	FALSE	128879219	0.028762	0.1144	Thyroid Cancer	TRUE	reported	textfile	10	130677483	0.0232394	5.91834e-06	14306	ebi-a-GCST90017082	TRUE	reported	igd	2	TRUE	1620354	high	-0.104457	0.0232394
rs1032598	unknown genus	G	A	G	A	-0.0886426	0.037304	0.2346	0.2137	FALSE	FALSE	FALSE	217375166	0.022131	0.09187	Thyroid Cancer	TRUE	reported	textfile	1	217548508	0.0189039	4.07587e-06	14306	ebi-a-GCST90017083	TRUE	reported	igd	2	TRUE	1620354	high	-0.0886426	0.0189039
rs11941716	unknown genus	A	G	A	G	0.101243	0.015125	0.161	0.1579	FALSE	FALSE	FALSE	7648134	0.028005	0.5892	Thyroid Cancer	TRUE	reported	textfile	4	7649861	0.0224414	9.0663e-06	14306	ebi-a-GCST90017083	TRUE	reported	igd	2	TRUE	1620354	high	0.101243	0.0224414
rs16843660	unknown genus	A	G	A	G	0.234697	-0.059419	0.0457	0.04464	FALSE	FALSE	FALSE	195994481	0.046545	0.2017	Thyroid Cancer	TRUE	reported	textfile	2	196859205	0.04907	1.75344e-06	14306	ebi-a-GCST90017083	TRUE	reported	igd	2	TRUE	1620354	high	0.234697	0.04907
rs1962916	unknown genus	G	A	G	A	-0.0737876	0.018415	0.6064	0.6121	FALSE	FALSE	FALSE	136530408	0.020486	0.3687	Thyroid Cancer	TRUE	reported	textfile	8	137542651	0.0162232	6.13847e-06	14306	ebi-a-GCST90017083	TRUE	reported	igd	2	TRUE	1620354	high	-0.0737876	0.0162232
rs2336448	unknown genus	T	C	T	C	0.0773742	-0.0034796	0.3787	0.4957	FALSE	FALSE	FALSE	49818845	0.020129	0.8628	Thyroid Cancer	TRUE	reported	textfile	12	50212628	0.0160883	1.42899e-06	14306	ebi-a-GCST90017083	TRUE	reported	igd	2	TRUE	1620354	high	0.0773742	0.0160883
rs249459	unknown genus	A	G	A	G	0.0737341	0.008137	0.3618	0.3505	FALSE	FALSE	FALSE	4994496	0.020544	0.692	Thyroid Cancer	TRUE	reported	textfile	5	4994609	0.0165018	8.12307e-06	14306	ebi-a-GCST90017083	TRUE	reported	igd	2	TRUE	1620354	high	0.0737341	0.0165018
rs2651663	unknown genus	A	G	A	G	-0.0762556	0.022752	0.3459	0.371	FALSE	FALSE	FALSE	101517301	0.020607	0.2696	Thyroid Cancer	TRUE	reported	textfile	12	101911079	0.0168635	5.64144e-06	14306	ebi-a-GCST90017083	TRUE	reported	igd	2	TRUE	1620354	high	-0.0762556	0.0168635
rs35703006	unknown genus	G	T	G	T	0.0926669	-0.0048596	0.2157	0.2378	FALSE	FALSE	FALSE	28756700	0.023518	0.8363	Thyroid Cancer	TRUE	reported	textfile	8	28614217	0.0190779	9.00762e-07	14306	ebi-a-GCST90017083	TRUE	reported	igd	2	TRUE	1620354	high	0.0926669	0.0190779
rs553072	unknown genus	G	A	G	A	0.109193	-0.003953	0.1352	0.1543	FALSE	FALSE	FALSE	153183030	0.02777	0.8868	Thyroid Cancer	TRUE	reported	textfile	6	153504165	0.0230198	3.69097e-06	14306	ebi-a-GCST90017083	TRUE	reported	igd	2	TRUE	1620354	high	0.109193	0.0230198
rs6514318	unknown genus	T	C	T	C	0.128198	0.0015667	0.0845	0.07202	FALSE	FALSE	FALSE	1341950	0.034749	0.964	Thyroid Cancer	TRUE	reported	textfile	20	1322594	0.0281765	5.37675e-06	14306	ebi-a-GCST90017083	TRUE	reported	igd	2	TRUE	1620354	high	0.128198	0.0281765
rs7187855	unknown genus	A	C	A	C	0.199941	-0.035656	0.0497	0.04682	FALSE	FALSE	FALSE	87860145	0.047612	0.4539	Thyroid Cancer	TRUE	reported	textfile	16	87893751	0.0418308	2.20602e-06	14306	ebi-a-GCST90017083	TRUE	reported	igd	2	TRUE	1620354	high	0.199941	0.0418308
rs921383	unknown genus	G	A	G	A	0.0723153	0.010903	0.5507	0.5925	FALSE	FALSE	FALSE	77999795	0.018757	0.561	Thyroid Cancer	TRUE	reported	textfile	11	77710841	0.0159706	7.72894e-06	14306	ebi-a-GCST90017083	TRUE	reported	igd	2	TRUE	1620354	high	0.0723153	0.0159706
rs10200320	unknown genus	T	C	T	C	-0.0641139	0.030708	0.7127	0.7393	FALSE	FALSE	FALSE	197102986	0.023842	0.1978	Thyroid Cancer	TRUE	reported	textfile	2	197967710	0.0142769	5.6607e-06	14306	ebi-a-GCST90017084	TRUE	reported	igd	2	TRUE	1620354	high	-0.0641139	0.0142769
rs11195523	unknown genus	C	A	C	A	-0.0689278	0.011218	0.7515	0.7476	FALSE	FALSE	FALSE	111326309	0.022771	0.6223	Thyroid Cancer	TRUE	reported	textfile	10	113086067	0.0145351	2.40121e-06	14306	ebi-a-GCST90017084	TRUE	reported	igd	2	TRUE	1620354	high	-0.0689278	0.0145351
rs11684166	unknown genus	A	G	A	G	-0.0769635	-0.013653	0.1789	0.214	FALSE	FALSE	FALSE	111060064	0.023944	0.5685	Thyroid Cancer	TRUE	reported	textfile	2	111817641	0.0168349	3.49116e-06	14306	ebi-a-GCST90017084	TRUE	reported	igd	2	TRUE	1620354	high	-0.0769635	0.0168349
rs11809762	unknown genus	G	A	G	A	-0.0934634	0.048675	0.1262	0.1478	FALSE	FALSE	FALSE	175190449	0.028136	0.08363	Thyroid Cancer	TRUE	reported	textfile	1	175159585	0.0190198	1.68287e-06	14306	ebi-a-GCST90017084	TRUE	reported	igd	2	TRUE	1620354	high	-0.0934634	0.0190198
rs11904514	unknown genus	A	G	A	G	0.109498	-0.033558	0.9235	0.8124	FALSE	FALSE	FALSE	26318290	0.035584	0.3456	Thyroid Cancer	TRUE	reported	textfile	2	26541158	0.0249839	7.89951e-06	14306	ebi-a-GCST90017084	TRUE	reported	igd	2	TRUE	1620354	high	0.109498	0.0249839
rs12147596	unknown genus	C	T	C	T	-0.0719818	-0.034576	0.2684	0.2866	FALSE	FALSE	FALSE	103540379	0.02047	0.0912	Thyroid Cancer	TRUE	reported	textfile	14	104006716	0.0141609	2.86207e-07	14306	ebi-a-GCST90017084	TRUE	reported	igd	2	TRUE	1620354	high	-0.0719818	0.0141609
rs16823675	unknown genus	C	T	C	T	-0.0767515	-0.016434	0.2167	0.2298	FALSE	FALSE	FALSE	144415462	0.022005	0.4552	Thyroid Cancer	TRUE	reported	textfile	2	145173029	0.0149973	2.33346e-07	14306	ebi-a-GCST90017084	TRUE	reported	igd	2	TRUE	1620354	high	-0.0767515	0.0149973
rs2939766	unknown genus	A	G	A	G	-0.0591611	0.046088	0.4085	0.4253	FALSE	FALSE	FALSE	41396432	0.02033	0.02339	Thyroid Cancer	TRUE	reported	textfile	11	41417982	0.013042	7.01148e-06	14306	ebi-a-GCST90017084	TRUE	reported	igd	2	TRUE	1620354	high	-0.0591611	0.013042
rs34985298	unknown genus	G	A	G	A	-0.0623526	-0.0072423	0.2922	0.2739	FALSE	FALSE	FALSE	94116963	0.020557	0.7246	Thyroid Cancer	TRUE	reported	textfile	7	93746275	0.013772	8.33758e-06	14306	ebi-a-GCST90017084	TRUE	reported	igd	2	TRUE	1620354	high	-0.0623526	0.013772
rs35740166	unknown genus	C	T	C	T	-0.112246	-0.036104	0.1074	0.09133	FALSE	FALSE	FALSE	104147726	0.035365	0.3073	Thyroid Cancer	TRUE	reported	textfile	4	105068883	0.0226824	8.39982e-07	14306	ebi-a-GCST90017084	TRUE	reported	igd	2	TRUE	1620354	high	-0.112246	0.0226824
rs4644504	unknown genus	T	C	T	C	-0.0969321	0.068769	0.0785	0.1014	FALSE	FALSE	FALSE	221812487	0.031505	0.02905	Thyroid Cancer	TRUE	reported	textfile	1	221985829	0.0216146	5.81969e-06	14306	ebi-a-GCST90017084	TRUE	reported	igd	2	TRUE	1620354	high	-0.0969321	0.0216146
rs6007642	unknown genus	C	T	C	T	-0.0791412	-0.0022415	0.169	0.1788	FALSE	FALSE	FALSE	47257597	0.025641	0.9303	Thyroid Cancer	TRUE	reported	textfile	22	47653347	0.0177958	9.95543e-06	14306	ebi-a-GCST90017084	TRUE	reported	igd	2	TRUE	1620354	high	-0.0791412	0.0177958
rs72700702	unknown genus	T	C	T	C	-0.091726	0.030795	0.1372	0.1101	FALSE	FALSE	FALSE	34986244	0.028864	0.286	Thyroid Cancer	TRUE	reported	textfile	15	35278445	0.0189005	1.59272e-06	14306	ebi-a-GCST90017084	TRUE	reported	igd	2	TRUE	1620354	high	-0.091726	0.0189005
rs76532867	unknown genus	T	C	T	C	0.112353	0.0049825	0.1054	0.06588	FALSE	FALSE	FALSE	93819142	0.038296	0.8965	Thyroid Cancer	TRUE	reported	textfile	12	94212918	0.0242364	2.55859e-06	14306	ebi-a-GCST90017084	TRUE	reported	igd	2	TRUE	1620354	high	0.112353	0.0242364
rs1035406	unknown genus	G	A	G	A	-0.111241	-0.014435	0.0994	0.1403	FALSE	FALSE	FALSE	120037042	0.027838	0.6041	Thyroid Cancer	TRUE	reported	textfile	5	119372737	0.025156	9.17529e-06	14306	ebi-a-GCST90017085	TRUE	reported	igd	2	TRUE	1620354	high	-0.111241	0.025156
rs11630875	unknown genus	T	C	T	C	0.0925877	0.055158	0.1819	0.1742	FALSE	FALSE	FALSE	61483535	0.024469	0.02418	Thyroid Cancer	TRUE	reported	textfile	15	61775734	0.0204021	6.93474e-06	14306	ebi-a-GCST90017085	TRUE	reported	igd	2	TRUE	1620354	high	0.0925877	0.0204021
rs1549633	unknown genus	A	C	A	C	0.101844	0.042581	0.1561	0.1751	FALSE	FALSE	FALSE	27945538	0.025499	0.09494	Thyroid Cancer	TRUE	reported	textfile	5	27945645	0.0219252	3.39602e-06	14306	ebi-a-GCST90017085	TRUE	reported	igd	2	TRUE	1620354	high	0.101844	0.0219252
rs2074723	unknown genus	T	C	T	C	0.166302	-0.032733	0.0676	0.06826	FALSE	FALSE	FALSE	50767232	0.038833	0.3993	Thyroid Cancer	TRUE	reported	textfile	7	50834929	0.0375751	8.75347e-06	14306	ebi-a-GCST90017085	TRUE	reported	igd	2	TRUE	1620354	high	0.166302	0.0375751
rs3730086	unknown genus	A	G	A	G	0.0806746	-0.0044933	0.2386	0.2259	FALSE	FALSE	FALSE	68281223	0.021903	0.8375	Thyroid Cancer	TRUE	reported	textfile	5	67577051	0.0180043	8.64769e-06	14306	ebi-a-GCST90017085	TRUE	reported	igd	2	TRUE	1620354	high	0.0806746	0.0180043
rs3754624	unknown genus	C	T	C	T	0.0964478	0.017281	0.162	0.2078	FALSE	FALSE	FALSE	224769095	0.023241	0.4572	Thyroid Cancer	TRUE	reported	textfile	2	225633812	0.0200589	2.15695e-06	14306	ebi-a-GCST90017085	TRUE	reported	igd	2	TRUE	1620354	high	0.0964478	0.0200589
rs61933850	unknown genus	G	A	G	A	0.165184	0.001369	0.0905	0.07895	FALSE	FALSE	FALSE	72745618	0.038525	0.9717	Thyroid Cancer	TRUE	reported	textfile	12	73139398	0.0361469	7.42882e-06	14306	ebi-a-GCST90017085	TRUE	reported	igd	2	TRUE	1620354	high	0.165184	0.0361469
rs7098347	unknown genus	G	A	G	A	0.0705089	-0.021984	0.4225	0.3309	FALSE	FALSE	FALSE	111737890	0.019663	0.2635	Thyroid Cancer	TRUE	reported	textfile	10	113497648	0.0158542	7.36478e-06	14306	ebi-a-GCST90017085	TRUE	reported	igd	2	TRUE	1620354	high	0.0705089	0.0158542
rs74354280	unknown genus	C	T	C	T	-0.0903316	0.034643	0.1531	0.2129	FALSE	FALSE	FALSE	133271763	0.023374	0.1383	Thyroid Cancer	TRUE	reported	textfile	4	134192918	0.0205472	8.70062e-06	14306	ebi-a-GCST90017085	TRUE	reported	igd	2	TRUE	1620354	high	-0.0903316	0.0205472
rs76784716	unknown genus	A	G	A	G	0.139756	-0.016342	0.0716	0.07579	FALSE	FALSE	FALSE	168176830	0.036417	0.6536	Thyroid Cancer	TRUE	reported	textfile	2	169033340	0.0286444	8.43044e-07	14306	ebi-a-GCST90017085	TRUE	reported	igd	2	TRUE	1620354	high	0.139756	0.0286444
rs9813022	unknown genus	A	G	A	G	-0.0822797	0.011483	0.3022	0.3716	FALSE	FALSE	FALSE	13685237	0.019693	0.5598	Thyroid Cancer	TRUE	reported	textfile	3	13726736	0.016401	5.10258e-07	14306	ebi-a-GCST90017085	TRUE	reported	igd	2	TRUE	1620354	high	-0.0822797	0.016401
rs10060821	unknown genus	T	C	T	C	0.0624208	-0.0068192	0.2773	0.2649	FALSE	FALSE	FALSE	84124178	0.022381	0.7606	Thyroid Cancer	TRUE	reported	textfile	5	83419996	0.0140818	9.00347e-06	14306	ebi-a-GCST90017086	TRUE	reported	igd	2	TRUE	1620354	high	0.0624208	0.0140818
rs10782329	unknown genus	C	T	C	T	0.0602791	-0.022567	0.2913	0.2753	FALSE	FALSE	FALSE	153459472	0.023012	0.3268	Thyroid Cancer	TRUE	reported	textfile	6	153780607	0.0137552	7.89896e-06	14306	ebi-a-GCST90017086	TRUE	reported	igd	2	TRUE	1620354	high	0.0602791	0.0137552
rs11257188	unknown genus	A	C	A	C	-0.109509	-0.037664	0.1004	0.1021	FALSE	FALSE	FALSE	6195193	0.034261	0.2716	Thyroid Cancer	TRUE	reported	textfile	10	6237156	0.0225832	1.84757e-06	14306	ebi-a-GCST90017086	TRUE	reported	igd	2	TRUE	1620354	high	-0.109509	0.0225832
rs116151565	unknown genus	A	G	A	G	0.111567	-0.029009	0.0944	0.09752	FALSE	FALSE	FALSE	127656119	0.036164	0.4225	Thyroid Cancer	TRUE	reported	textfile	8	128668364	0.024565	6.20455e-06	14306	ebi-a-GCST90017086	TRUE	reported	igd	2	TRUE	1620354	high	0.111567	0.024565
rs142372196	unknown genus	A	G	A	G	-0.0736201	0.0035258	0.1561	0.1605	FALSE	FALSE	FALSE	84085969	0.02847	0.9014	Thyroid Cancer	TRUE	reported	textfile	13	84660104	0.0160907	5.43701e-06	14306	ebi-a-GCST90017086	TRUE	reported	igd	2	TRUE	1620354	high	-0.0736201	0.0160907
rs55922055	unknown genus	T	C	T	C	-0.239699	0.020672	0.0398	0.04085	FALSE	FALSE	FALSE	3610688	0.044825	0.6447	Thyroid Cancer	TRUE	reported	textfile	2	3658278	0.0476043	2.27777e-07	14306	ebi-a-GCST90017086	TRUE	reported	igd	2	TRUE	1620354	high	-0.239699	0.0476043
rs599752	unknown genus	T	C	T	C	0.0630207	0.020595	0.7485	0.7321	FALSE	FALSE	FALSE	39049271	0.020943	0.3254	Thyroid Cancer	TRUE	reported	textfile	19	39539911	0.0137964	4.05509e-06	14306	ebi-a-GCST90017086	TRUE	reported	igd	2	TRUE	1620354	high	0.0630207	0.0137964
rs6431586	unknown genus	A	G	A	G	-0.0954152	0.025765	0.1203	0.1299	FALSE	FALSE	FALSE	233210989	0.032685	0.4305	Thyroid Cancer	TRUE	reported	textfile	2	234119635	0.0205715	2.72214e-06	14306	ebi-a-GCST90017086	TRUE	reported	igd	2	TRUE	1620354	high	-0.0954152	0.0205715
rs72846345	unknown genus	T	C	T	C	0.0877661	0.027015	0.1282	0.1074	FALSE	FALSE	FALSE	133429019	0.030825	0.3808	Thyroid Cancer	TRUE	reported	textfile	2	134186590	0.0190903	2.58476e-06	14306	ebi-a-GCST90017086	TRUE	reported	igd	2	TRUE	1620354	high	0.0877661	0.0190903
rs9571849	unknown genus	T	C	T	C	0.137141	-0.015309	0.0656	0.1048	FALSE	FALSE	FALSE	67866292	0.037249	0.6811	Thyroid Cancer	TRUE	reported	textfile	13	68440424	0.0317376	8.11652e-06	14306	ebi-a-GCST90017086	TRUE	reported	igd	2	TRUE	1620354	high	0.137141	0.0317376
rs999857	unknown genus	G	A	G	A	0.0763115	-0.022626	0.1928	0.2764	FALSE	FALSE	FALSE	177370038	0.025031	0.3661	Thyroid Cancer	TRUE	reported	textfile	4	178291192	0.0165827	5.23926e-06	14306	ebi-a-GCST90017086	TRUE	reported	igd	2	TRUE	1620354	high	0.0763115	0.0165827
rs2889192	family Actinomycetaceae	T	G	T	G	-0.0887537	0.0074842	0.7932	0.7717	FALSE	FALSE	FALSE	73779652	0.024015	0.7553	Thyroid Cancer	TRUE	reported	textfile	9	76394568	0.0195009	3.64418e-06	14306	ebi-a-GCST90016925	TRUE	reported	igd	2	TRUE	1620354	high	-0.0887537	0.0195009
rs35011108	family Actinomycetaceae	A	G	A	G	0.241826	0.021708	0.0636	0.04853	FALSE	FALSE	FALSE	132686341	0.045864	0.636	Thyroid Cancer	TRUE	reported	textfile	6	133007480	0.0503796	1.82671e-06	14306	ebi-a-GCST90016925	TRUE	reported	igd	2	TRUE	1620354	high	0.241826	0.0503796
rs4073240	family Actinomycetaceae	G	A	G	A	0.0747546	0.011626	0.3827	0.4189	FALSE	FALSE	FALSE	168824686	0.020254	0.5659	Thyroid Cancer	TRUE	reported	textfile	6	169224781	0.0164684	6.05327e-06	14306	ebi-a-GCST90016925	TRUE	reported	igd	2	TRUE	1620354	high	0.0747546	0.0164684
rs58484246	family Actinomycetaceae	T	C	T	C	0.0761407	0.018584	0.326	0.3876	FALSE	FALSE	FALSE	29558787	0.022912	0.4173	Thyroid Cancer	TRUE	reported	textfile	15	29850991	0.0169007	6.12421e-06	14306	ebi-a-GCST90016925	TRUE	reported	igd	2	TRUE	1620354	high	0.0761407	0.0169007
rs115909738	unknown genus	A	C	A	C	-0.134627	0.017253	0.1551	0.1538	FALSE	FALSE	FALSE	61110286	0.027613	0.5321	Thyroid Cancer	TRUE	reported	textfile	15	61402485	0.0297761	6.49127e-06	14306	ebi-a-GCST90017087	TRUE	reported	igd	2	TRUE	1620354	high	-0.134627	0.0297761
rs11691923	unknown genus	G	A	G	A	-0.0923453	-0.0031797	0.4563	0.4143	FALSE	FALSE	FALSE	156390423	0.019926	0.8732	Thyroid Cancer	TRUE	reported	textfile	2	157246935	0.0206883	8.35276e-06	14306	ebi-a-GCST90017087	TRUE	reported	igd	2	TRUE	1620354	high	-0.0923453	0.0206883
rs12261792	unknown genus	T	G	T	G	-0.113723	0.044516	0.1869	0.172	FALSE	FALSE	FALSE	11867897	0.023827	0.06172	Thyroid Cancer	TRUE	reported	textfile	10	11909896	0.0256243	9.57326e-06	14306	ebi-a-GCST90017087	TRUE	reported	igd	2	TRUE	1620354	high	-0.113723	0.0256243
rs1969793	unknown genus	A	G	A	G	-0.102671	-0.015763	0.6958	0.6897	FALSE	FALSE	FALSE	102909012	0.019892	0.4281	Thyroid Cancer	TRUE	reported	textfile	13	103561362	0.0218939	3.25687e-06	14306	ebi-a-GCST90017087	TRUE	reported	igd	2	TRUE	1620354	high	-0.102671	0.0218939
rs2317372	unknown genus	T	C	T	C	0.0946411	-0.030199	0.5706	0.567	FALSE	FALSE	FALSE	56526373	0.019834	0.1279	Thyroid Cancer	TRUE	reported	textfile	8	57438932	0.0210788	7.92994e-06	14306	ebi-a-GCST90017087	TRUE	reported	igd	2	TRUE	1620354	high	0.0946411	0.0210788
rs66473610	unknown genus	T	G	T	G	0.181405	0.030522	0.0785	0.073	FALSE	FALSE	FALSE	22803934	0.037173	0.4116	Thyroid Cancer	TRUE	reported	textfile	7	22843553	0.0401061	8.79124e-06	14306	ebi-a-GCST90017087	TRUE	reported	igd	2	TRUE	1620354	high	0.181405	0.0401061
rs75285799	unknown genus	T	C	T	C	0.132213	0.0053363	0.1233	0.2025	FALSE	FALSE	FALSE	159538219	0.024835	0.8299	Thyroid Cancer	TRUE	reported	textfile	1	159508009	0.0275812	3.24795e-06	14306	ebi-a-GCST90017087	TRUE	reported	igd	2	TRUE	1620354	high	0.132213	0.0275812
rs11141494	genus Veillonella	G	A	G	A	-0.0783421	-0.039946	0.1948	0.25	FALSE	FALSE	FALSE	86691390	0.025481	0.117	Thyroid Cancer	TRUE	reported	textfile	9	89306305	0.0174393	9.74653e-06	14306	ebi-a-GCST90017088	TRUE	reported	igd	2	TRUE	1620354	high	-0.0783421	0.0174393
rs1882878	genus Veillonella	A	G	A	G	-0.0768966	-0.030429	0.3062	0.271	FALSE	FALSE	FALSE	28638351	0.021991	0.1664	Thyroid Cancer	TRUE	reported	textfile	21	30010673	0.0163908	2.98092e-06	14306	ebi-a-GCST90017088	TRUE	reported	igd	2	TRUE	1620354	high	-0.0768966	0.0163908
rs2013594	genus Veillonella	C	T	C	T	0.0720698	0.022541	0.6421	0.6588	FALSE	FALSE	FALSE	44280604	0.019481	0.2472	Thyroid Cancer	TRUE	reported	textfile	11	44302154	0.0155153	3.42129e-06	14306	ebi-a-GCST90017088	TRUE	reported	igd	2	TRUE	1620354	high	0.0720698	0.0155153
rs55807413	genus Veillonella	A	G	A	G	0.107329	0.01629	0.0974	0.1121	FALSE	FALSE	FALSE	2935553	0.03099	0.5991	Thyroid Cancer	TRUE	reported	textfile	11	2956783	0.0237633	5.5143e-06	14306	ebi-a-GCST90017088	TRUE	reported	igd	2	TRUE	1620354	high	0.107329	0.0237633
rs62376424	genus Veillonella	C	T	C	T	-0.0762216	0.020882	0.334	0.2872	FALSE	FALSE	FALSE	120578590	0.021651	0.3348	Thyroid Cancer	TRUE	reported	textfile	5	119914285	0.0163499	3.65452e-06	14306	ebi-a-GCST90017088	TRUE	reported	igd	2	TRUE	1620354	high	-0.0762216	0.0163499
rs6656807	genus Veillonella	G	A	G	A	-0.0703062	-0.016909	0.5755	0.5882	FALSE	FALSE	FALSE	178975908	0.021372	0.4288	Thyroid Cancer	TRUE	reported	textfile	1	178945043	0.0153954	5.49693e-06	14306	ebi-a-GCST90017088	TRUE	reported	igd	2	TRUE	1620354	high	-0.0703062	0.0153954
rs7359080	genus Veillonella	C	A	C	A	-0.135391	0.042172	0.1272	0.08319	FALSE	FALSE	FALSE	106483909	0.089218	0.6364	Thyroid Cancer	TRUE	reported	textfile	14	106939916	0.030352	7.39895e-06	14306	ebi-a-GCST90017088	TRUE	reported	igd	2	TRUE	1620354	high	-0.135391	0.030352
rs742016	genus Veillonella	A	G	A	G	-0.0688571	-0.020516	0.4235	0.418	FALSE	FALSE	FALSE	45208919	0.019037	0.2812	Thyroid Cancer	TRUE	reported	textfile	22	45604800	0.0149769	4.65693e-06	14306	ebi-a-GCST90017088	TRUE	reported	igd	2	TRUE	1620354	high	-0.0688571	0.0149769
rs12512543	genus Victivallis	A	C	A	C	-0.178036	0.005317	0.1213	0.1182	FALSE	FALSE	FALSE	9606821	0.029429	0.8566	Thyroid Cancer	TRUE	reported	textfile	4	9608445	0.0374344	2.54132e-06	14306	ebi-a-GCST90017089	TRUE	reported	igd	2	TRUE	1620354	high	-0.178036	0.0374344
rs173120	genus Victivallis	C	T	C	T	-0.13381	0.017538	0.7545	0.7906	FALSE	FALSE	FALSE	72302743	0.022437	0.4344	Thyroid Cancer	TRUE	reported	textfile	13	72876881	0.0290127	7.65244e-06	14306	ebi-a-GCST90017089	TRUE	reported	igd	2	TRUE	1620354	high	-0.13381	0.0290127
rs2546432	genus Victivallis	C	T	C	T	0.110803	-0.012782	0.5338	0.5846	FALSE	FALSE	FALSE	181152462	0.019172	0.5049	Thyroid Cancer	TRUE	reported	textfile	5	180579462	0.0249655	9.93276e-06	14306	ebi-a-GCST90017089	TRUE	reported	igd	2	TRUE	1620354	high	0.110803	0.0249655
rs342302	genus Victivallis	A	G	A	G	-0.152754	-0.016523	0.159	0.1455	FALSE	FALSE	FALSE	106737783	0.028308	0.5594	Thyroid Cancer	TRUE	reported	textfile	7	106378229	0.0351572	8.15943e-06	14306	ebi-a-GCST90017089	TRUE	reported	igd	2	TRUE	1620354	high	-0.152754	0.0351572
rs4764863	genus Victivallis	G	A	G	A	0.121561	0.0075841	0.5	0.5348	FALSE	FALSE	FALSE	102120406	0.019679	0.6999	Thyroid Cancer	TRUE	reported	textfile	12	102514184	0.0246058	8.22224e-07	14306	ebi-a-GCST90017089	TRUE	reported	igd	2	TRUE	1620354	high	0.121561	0.0246058
rs4895919	genus Victivallis	C	T	C	T	0.116918	0.02681	0.5179	0.4906	FALSE	FALSE	FALSE	131309179	0.019861	0.177	Thyroid Cancer	TRUE	reported	textfile	6	131630319	0.0247515	2.75201e-06	14306	ebi-a-GCST90017089	TRUE	reported	igd	2	TRUE	1620354	high	0.116918	0.0247515
rs56349194	genus Victivallis	A	G	A	G	-0.158501	0.015069	0.16	0.1973	FALSE	FALSE	FALSE	9291249	0.024087	0.5316	Thyroid Cancer	TRUE	reported	textfile	11	9312796	0.0315231	6.25749e-07	14306	ebi-a-GCST90017089	TRUE	reported	igd	2	TRUE	1620354	high	-0.158501	0.0315231
rs911666	genus Victivallis	T	C	T	C	-0.118576	-0.026681	0.3052	0.3541	FALSE	FALSE	FALSE	95604788	0.01952	0.1717	Thyroid Cancer	TRUE	reported	textfile	14	96071125	0.0263146	7.65244e-06	14306	ebi-a-GCST90017089	TRUE	reported	igd	2	TRUE	1620354	high	-0.118576	0.0263146
rs2889192	order Actinomycetales	T	G	T	G	-0.0884052	0.0074842	0.7932	0.7717	FALSE	FALSE	FALSE	73779652	0.024015	0.7553	Thyroid Cancer	TRUE	reported	textfile	9	76394568	0.0194997	3.96725e-06	14306	ebi-a-GCST90017090	TRUE	reported	igd	2	TRUE	1620354	high	-0.0884052	0.0194997
rs35011108	order Actinomycetales	A	G	A	G	0.241546	0.021708	0.0636	0.04853	FALSE	FALSE	FALSE	132686341	0.045864	0.636	Thyroid Cancer	TRUE	reported	textfile	6	133007480	0.0503803	1.87659e-06	14306	ebi-a-GCST90017090	TRUE	reported	igd	2	TRUE	1620354	high	0.241546	0.0503803
rs4073240	order Actinomycetales	G	A	G	A	0.074973	0.011626	0.3827	0.4189	FALSE	FALSE	FALSE	168824686	0.020254	0.5659	Thyroid Cancer	TRUE	reported	textfile	6	169224781	0.0164672	5.67898e-06	14306	ebi-a-GCST90017090	TRUE	reported	igd	2	TRUE	1620354	high	0.074973	0.0164672
rs58484246	order Actinomycetales	T	C	T	C	0.075828	0.018584	0.326	0.3876	FALSE	FALSE	FALSE	29558787	0.022912	0.4173	Thyroid Cancer	TRUE	reported	textfile	15	29850991	0.0168997	6.67483e-06	14306	ebi-a-GCST90017090	TRUE	reported	igd	2	TRUE	1620354	high	0.075828	0.0168997
rs10233278	order Bacillales	T	C	T	C	-0.116319	0.013095	0.4125	0.4693	FALSE	FALSE	FALSE	117856090	0.018468	0.4783	Thyroid Cancer	TRUE	reported	textfile	7	117496144	0.0248527	3.508e-06	14306	ebi-a-GCST90017091	TRUE	reported	igd	2	TRUE	1620354	high	-0.116319	0.0248527
rs11034576	order Bacillales	A	G	A	G	0.205765	0.023981	0.0795	0.07959	FALSE	FALSE	FALSE	38064161	0.033265	0.471	Thyroid Cancer	TRUE	reported	textfile	11	38085711	0.0453311	8.85972e-06	14306	ebi-a-GCST90017091	TRUE	reported	igd	2	TRUE	1620354	high	0.205765	0.0453311
rs11844714	order Bacillales	A	G	A	G	-0.143245	-0.010561	0.163	0.2223	FALSE	FALSE	FALSE	48532023	0.023122	0.6479	Thyroid Cancer	TRUE	reported	textfile	14	49001226	0.0320272	5.06209e-06	14306	ebi-a-GCST90017091	TRUE	reported	igd	2	TRUE	1620354	high	-0.143245	0.0320272
rs1287018	order Bacillales	G	A	G	A	0.141125	-0.034718	0.16	0.2047	FALSE	FALSE	FALSE	5845828	0.024947	0.164	Thyroid Cancer	TRUE	reported	textfile	20	5826474	0.0319309	9.87097e-06	14306	ebi-a-GCST90017091	TRUE	reported	igd	2	TRUE	1620354	high	0.141125	0.0319309
rs4617108	order Bacillales	G	A	G	A	-0.248861	0.018888	0.9394	0.9234	FALSE	FALSE	FALSE	49384236	0.037826	0.6175	Thyroid Cancer	TRUE	reported	textfile	7	49423832	0.0525929	1.97506e-06	14306	ebi-a-GCST90017091	TRUE	reported	igd	2	TRUE	1620354	high	-0.248861	0.0525929
rs74420793	order Bacillales	A	G	A	G	-0.164413	-0.033839	0.162	0.1305	FALSE	FALSE	FALSE	126845554	0.027362	0.2162	Thyroid Cancer	TRUE	reported	textfile	4	127766709	0.0353763	3.07319e-06	14306	ebi-a-GCST90017091	TRUE	reported	igd	2	TRUE	1620354	high	-0.164413	0.0353763
rs11146701	order Bacteroidales	A	G	A	G	0.0473596	0.020355	0.4254	0.4382	FALSE	FALSE	FALSE	38769138	0.020147	0.3123	Thyroid Cancer	TRUE	reported	textfile	10	39062269	0.010541	7.08223e-06	14306	ebi-a-GCST90017092	TRUE	reported	igd	2	TRUE	1620354	high	0.0473596	0.010541
rs17343978	order Bacteroidales	A	C	A	C	-0.0552057	0.0065762	0.2604	0.2383	FALSE	FALSE	FALSE	27037922	0.021555	0.7603	Thyroid Cancer	TRUE	reported	textfile	22	27433885	0.0120278	8.3593e-06	14306	ebi-a-GCST90017092	TRUE	reported	igd	2	TRUE	1620354	high	-0.0552057	0.0120278
rs4916508	order Bacteroidales	A	G	A	G	0.0466729	0.043743	0.5646	0.5214	FALSE	FALSE	FALSE	196209918	0.019979	0.02856	Thyroid Cancer	TRUE	reported	textfile	3	195936789	0.0105312	8.4711e-06	14306	ebi-a-GCST90017092	TRUE	reported	igd	2	TRUE	1620354	high	0.0466729	0.0105312
rs55773148	order Bacteroidales	G	A	G	A	-0.121514	-0.0045714	0.0527	0.0976	FALSE	FALSE	FALSE	69948897	0.035696	0.8981	Thyroid Cancer	TRUE	reported	textfile	13	70523029	0.0236759	3.89583e-07	14306	ebi-a-GCST90017092	TRUE	reported	igd	2	TRUE	1620354	high	-0.121514	0.0236759
rs62531359	order Bacteroidales	T	G	T	G	0.0655728	0.022234	0.1451	0.155	FALSE	FALSE	FALSE	70003946	0.025761	0.3881	Thyroid Cancer	TRUE	reported	textfile	8	70916181	0.0149891	9.08657e-06	14306	ebi-a-GCST90017092	TRUE	reported	igd	2	TRUE	1620354	high	0.0655728	0.0149891
rs62575403	order Bacteroidales	C	T	C	T	0.140055	-0.024924	0.0437	0.03895	FALSE	FALSE	FALSE	133628698	0.04633	0.5906	Thyroid Cancer	TRUE	reported	textfile	9	136493820	0.0311128	7.06122e-06	14306	ebi-a-GCST90017092	TRUE	reported	igd	2	TRUE	1620354	high	0.140055	0.0311128
rs79585701	order Bacteroidales	A	C	A	C	0.0646823	0.012582	0.1292	0.1291	FALSE	FALSE	FALSE	13252676	0.026942	0.6405	Thyroid Cancer	TRUE	reported	textfile	8	13110185	0.0149628	9.98596e-06	14306	ebi-a-GCST90017092	TRUE	reported	igd	2	TRUE	1620354	high	0.0646823	0.0149628
rs929878	order Bacteroidales	T	C	T	C	0.0548532	-0.0036167	0.7555	0.7762	FALSE	FALSE	FALSE	74256742	0.023327	0.8768	Thyroid Cancer	TRUE	reported	textfile	16	74290641	0.012153	4.7338e-06	14306	ebi-a-GCST90017092	TRUE	reported	igd	2	TRUE	1620354	high	0.0548532	0.012153
rs10831953	order Bifidobacteriales	G	A	G	A	0.0537537	0.001585	0.333	0.3235	FALSE	FALSE	FALSE	13076504	0.020174	0.9374	Thyroid Cancer	TRUE	reported	textfile	11	13098051	0.0123746	9.94741e-06	14306	ebi-a-GCST90017093	TRUE	reported	igd	2	TRUE	1620354	high	0.0537537	0.0123746
rs12446429	order Bifidobacteriales	T	C	T	C	0.0810099	0.0099325	0.1362	0.1559	FALSE	FALSE	FALSE	848055	0.030412	0.744	Thyroid Cancer	TRUE	reported	textfile	16	898055	0.019073	8.52884e-06	14306	ebi-a-GCST90017093	TRUE	reported	igd	2	TRUE	1620354	high	0.0810099	0.019073
rs13020688	order Bifidobacteriales	G	A	G	A	0.0584045	0.027624	0.3529	0.3155	FALSE	FALSE	FALSE	192013806	0.021457	0.198	Thyroid Cancer	TRUE	reported	textfile	2	192878532	0.0122081	1.57373e-06	14306	ebi-a-GCST90017093	TRUE	reported	igd	2	TRUE	1620354	high	0.0584045	0.0122081
rs182549	order Bifidobacteriales	T	C	T	C	-0.11707	0.0071812	0.5089	0.7073	FALSE	FALSE	FALSE	135859184	0.024381	0.7683	Thyroid Cancer	TRUE	reported	textfile	2	136616754	0.0126703	5.94155e-20	14306	ebi-a-GCST90017093	TRUE	reported	igd	2	TRUE	1620354	high	-0.11707	0.0126703
rs55888705	order Bifidobacteriales	A	G	A	G	0.053673	-0.020862	0.3867	0.3382	FALSE	FALSE	FALSE	1516099	0.020873	0.3176	Thyroid Cancer	TRUE	reported	textfile	4	1517826	0.0120586	8.66204e-06	14306	ebi-a-GCST90017093	TRUE	reported	igd	2	TRUE	1620354	high	0.053673	0.0120586
rs6899771	order Bifidobacteriales	A	G	A	G	-0.0914312	0.027384	0.0954	0.0816	FALSE	FALSE	FALSE	96958344	0.032578	0.4006	Thyroid Cancer	TRUE	reported	textfile	6	97406220	0.0202604	7.27998e-06	14306	ebi-a-GCST90017093	TRUE	reported	igd	2	TRUE	1620354	high	-0.0914312	0.0202604
rs7174549	order Bifidobacteriales	T	C	T	C	-0.0551726	0.0079233	0.6441	0.7002	FALSE	FALSE	FALSE	91920073	0.019946	0.6912	Thyroid Cancer	TRUE	reported	textfile	15	92463303	0.0124655	6.86784e-06	14306	ebi-a-GCST90017093	TRUE	reported	igd	2	TRUE	1620354	high	-0.0551726	0.0124655
rs7322849	order Bifidobacteriales	T	C	T	C	0.110676	-0.016218	0.0964	0.1816	FALSE	FALSE	FALSE	112205515	0.033869	0.632	Thyroid Cancer	TRUE	reported	textfile	13	112859829	0.0200996	1.74032e-08	14306	ebi-a-GCST90017093	TRUE	reported	igd	2	TRUE	1620354	high	0.110676	0.0200996
rs73797465	order Bifidobacteriales	T	G	T	G	-0.0942612	0.042708	0.0865	0.08159	FALSE	FALSE	FALSE	143413902	0.037332	0.2526	Thyroid Cancer	TRUE	reported	textfile	5	142793467	0.0208421	4.84953e-06	14306	ebi-a-GCST90017093	TRUE	reported	igd	2	TRUE	1620354	high	-0.0942612	0.0208421
rs1511453	order Burkholderiales	A	G	A	G	0.0910999	-0.025146	0.0636	0.08827	FALSE	FALSE	FALSE	23586839	0.03491	0.4713	Thyroid Cancer	TRUE	reported	textfile	4	23588462	0.0199479	8.00092e-06	14306	ebi-a-GCST90017094	TRUE	reported	igd	2	TRUE	1620354	high	0.0910999	0.0199479
rs1928341	order Burkholderiales	G	A	G	A	-0.0507782	0.0038854	0.5785	0.5771	FALSE	FALSE	FALSE	153267537	0.019834	0.8447	Thyroid Cancer	TRUE	reported	textfile	1	153240013	0.0110587	4.51513e-06	14306	ebi-a-GCST90017094	TRUE	reported	igd	2	TRUE	1620354	high	-0.0507782	0.0110587
rs2321387	order Burkholderiales	G	A	G	A	-0.0508514	-0.0073416	0.5298	0.4116	FALSE	FALSE	FALSE	58115206	0.020443	0.7195	Thyroid Cancer	TRUE	reported	textfile	13	58689340	0.0109588	3.25784e-06	14306	ebi-a-GCST90017094	TRUE	reported	igd	2	TRUE	1620354	high	-0.0508514	0.0109588
rs4033856	order Burkholderiales	T	C	T	C	-0.0833445	0.0067786	0.8708	0.9009	FALSE	FALSE	FALSE	45640468	0.033398	0.8392	Thyroid Cancer	TRUE	reported	textfile	4	45642485	0.0167489	5.66826e-07	14306	ebi-a-GCST90017094	TRUE	reported	igd	2	TRUE	1620354	high	-0.0833445	0.0167489
rs62395635	order Burkholderiales	T	C	T	C	0.109911	0.037952	0.0706	0.06225	FALSE	FALSE	FALSE	174070793	0.038366	0.3226	Thyroid Cancer	TRUE	reported	textfile	5	173497796	0.0236375	2.90228e-06	14306	ebi-a-GCST90017094	TRUE	reported	igd	2	TRUE	1620354	high	0.109911	0.0236375
rs75242906	order Burkholderiales	C	T	C	T	-0.120974	0.078842	0.0537	0.0566	FALSE	FALSE	FALSE	56494209	0.039656	0.0468	Thyroid Cancer	TRUE	reported	textfile	15	56786407	0.0281273	9.74518e-06	14306	ebi-a-GCST90017094	TRUE	reported	igd	2	TRUE	1620354	high	-0.120974	0.0281273
rs7638039	order Burkholderiales	T	C	T	C	0.0580987	0.044175	0.2326	0.2289	FALSE	FALSE	FALSE	70539788	0.023191	0.0568	Thyroid Cancer	TRUE	reported	textfile	3	70588939	0.012673	4.83593e-06	14306	ebi-a-GCST90017094	TRUE	reported	igd	2	TRUE	1620354	high	0.0580987	0.012673
rs9964679	order Burkholderiales	A	G	A	G	0.052509	0.0038812	0.3101	0.3637	FALSE	FALSE	FALSE	28989937	0.02302	0.8661	Thyroid Cancer	TRUE	reported	textfile	18	26569901	0.011504	6.05982e-06	14306	ebi-a-GCST90017094	TRUE	reported	igd	2	TRUE	1620354	high	0.052509	0.011504
rs10774377	order Clostridiales	G	A	G	A	-0.0523003	0.013582	0.666	0.6751	FALSE	FALSE	FALSE	5833353	0.021325	0.5242	Thyroid Cancer	TRUE	reported	textfile	12	5942519	0.0113859	3.80899e-06	14306	ebi-a-GCST90017095	TRUE	reported	igd	2	TRUE	1620354	high	-0.0523003	0.0113859
rs112334273	order Clostridiales	G	A	G	A	0.0639383	0.0097407	0.2455	0.1941	FALSE	FALSE	FALSE	39331325	0.024368	0.6894	Thyroid Cancer	TRUE	reported	textfile	21	40703251	0.0127404	4.07258e-07	14306	ebi-a-GCST90017095	TRUE	reported	igd	2	TRUE	1620354	high	0.0639383	0.0127404
rs13179700	order Clostridiales	C	T	C	T	-0.0510953	-0.001667	0.6451	0.6471	FALSE	FALSE	FALSE	149698225	0.019257	0.931	Thyroid Cancer	TRUE	reported	textfile	5	149077788	0.0109569	3.52111e-06	14306	ebi-a-GCST90017095	TRUE	reported	igd	2	TRUE	1620354	high	-0.0510953	0.0109569
rs1842454	order Clostridiales	G	A	G	A	-0.0543676	0.021632	0.2068	0.1844	FALSE	FALSE	FALSE	105724661	0.023119	0.3494	Thyroid Cancer	TRUE	reported	textfile	5	105060362	0.012734	9.91745e-06	14306	ebi-a-GCST90017095	TRUE	reported	igd	2	TRUE	1620354	high	-0.0543676	0.012734
rs2273429	order Clostridiales	A	G	A	G	-0.0726191	-0.00052519	0.1074	0.1766	FALSE	FALSE	FALSE	52027354	0.026975	0.9845	Thyroid Cancer	TRUE	reported	textfile	14	52494072	0.0153105	4.16869e-06	14306	ebi-a-GCST90017095	TRUE	reported	igd	2	TRUE	1620354	high	-0.0726191	0.0153105
rs290772	order Clostridiales	G	A	G	A	0.084254	-0.085055	0.0616	0.08993	FALSE	FALSE	FALSE	101509758	0.0341	0.01262	Thyroid Cancer	TRUE	reported	textfile	2	102126220	0.0196297	9.9977e-06	14306	ebi-a-GCST90017095	TRUE	reported	igd	2	TRUE	1620354	high	0.084254	0.0196297
rs6442336	order Clostridiales	T	C	T	C	0.0547729	0.015728	0.7565	0.7154	FALSE	FALSE	FALSE	12829387	0.021386	0.4621	Thyroid Cancer	TRUE	reported	textfile	3	12870886	0.0124169	9.62565e-06	14306	ebi-a-GCST90017095	TRUE	reported	igd	2	TRUE	1620354	high	0.0547729	0.0124169
rs6814436	order Clostridiales	C	T	C	T	-0.0741858	0.038671	0.8678	0.8563	FALSE	FALSE	FALSE	160586149	0.026463	0.1439	Thyroid Cancer	TRUE	reported	textfile	4	161507301	0.0150814	9.06296e-07	14306	ebi-a-GCST90017095	TRUE	reported	igd	2	TRUE	1620354	high	-0.0741858	0.0150814
rs6815608	order Clostridiales	C	T	C	T	-0.104089	-0.025758	0.9155	0.9234	FALSE	FALSE	FALSE	151210592	0.036733	0.4832	Thyroid Cancer	TRUE	reported	textfile	4	152131744	0.0210883	3.71989e-07	14306	ebi-a-GCST90017095	TRUE	reported	igd	2	TRUE	1620354	high	-0.104089	0.0210883
rs72738886	order Clostridiales	T	C	T	C	0.0865333	0.031009	0.0775	0.09692	FALSE	FALSE	FALSE	35770448	0.034779	0.3726	Thyroid Cancer	TRUE	reported	textfile	5	35770550	0.0190392	8.4157e-06	14306	ebi-a-GCST90017095	TRUE	reported	igd	2	TRUE	1620354	high	0.0865333	0.0190392
rs76767978	order Clostridiales	G	A	G	A	0.0699806	-0.037266	0.1183	0.129	FALSE	FALSE	FALSE	131653136	0.035864	0.2988	Thyroid Cancer	TRUE	reported	textfile	3	131371980	0.0156318	8.17561e-06	14306	ebi-a-GCST90017095	TRUE	reported	igd	2	TRUE	1620354	high	0.0699806	0.0156318
rs992074	order Clostridiales	T	C	T	C	-0.255441	0.0067147	0.9652	0.9587	FALSE	FALSE	FALSE	17195484	0.051481	0.8962	Thyroid Cancer	TRUE	reported	textfile	21	18567802	0.0508788	8.95385e-07	14306	ebi-a-GCST90017095	TRUE	reported	igd	2	TRUE	1620354	high	-0.255441	0.0508788
rs11073596	order Coriobacteriales	G	T	G	T	-0.0510212	-0.008863	0.66	0.5891	FALSE	FALSE	FALSE	85890348	0.024578	0.7184	Thyroid Cancer	TRUE	reported	textfile	15	86433579	0.0114339	8.14442e-06	14306	ebi-a-GCST90017096	TRUE	reported	igd	2	TRUE	1620354	high	-0.0510212	0.0114339
rs11250875	order Coriobacteriales	T	C	T	C	0.06075	0.0050244	0.2087	0.2237	FALSE	FALSE	FALSE	1880537	0.022286	0.8216	Thyroid Cancer	TRUE	reported	textfile	10	1922731	0.0130939	4.82848e-06	14306	ebi-a-GCST90017096	TRUE	reported	igd	2	TRUE	1620354	high	0.06075	0.0130939
rs11656361	order Coriobacteriales	A	C	A	C	0.0773006	0.0054449	0.1292	0.123	FALSE	FALSE	FALSE	8218014	0.030471	0.8582	Thyroid Cancer	TRUE	reported	textfile	17	8121332	0.017553	8.0201e-06	14306	ebi-a-GCST90017096	TRUE	reported	igd	2	TRUE	1620354	high	0.0773006	0.017553
rs12974142	order Coriobacteriales	G	A	G	A	0.0789796	0.06804	0.1083	0.0961	FALSE	FALSE	FALSE	52391913	0.03309	0.03977	Thyroid Cancer	TRUE	reported	textfile	19	52895166	0.0177205	8.51236e-06	14306	ebi-a-GCST90017096	TRUE	reported	igd	2	TRUE	1620354	high	0.0789796	0.0177205
rs13307134	order Coriobacteriales	T	C	T	C	-0.0565686	0.031093	0.7644	0.789	FALSE	FALSE	FALSE	105444233	0.024057	0.1962	Thyroid Cancer	TRUE	reported	textfile	7	105084680	0.0126265	7.79938e-06	14306	ebi-a-GCST90017096	TRUE	reported	igd	2	TRUE	1620354	high	-0.0565686	0.0126265
rs1397793	order Coriobacteriales	A	G	A	G	0.0498855	-0.013664	0.6143	0.6244	FALSE	FALSE	FALSE	91175634	0.02122	0.5196	Thyroid Cancer	TRUE	reported	textfile	5	90471451	0.0112446	9.77372e-06	14306	ebi-a-GCST90017096	TRUE	reported	igd	2	TRUE	1620354	high	0.0498855	0.0112446
rs1816223	order Coriobacteriales	G	A	G	A	0.0586265	0.0043926	0.7893	0.7738	FALSE	FALSE	FALSE	11341087	0.023932	0.8544	Thyroid Cancer	TRUE	reported	textfile	12	11494021	0.0129006	4.84117e-06	14306	ebi-a-GCST90017096	TRUE	reported	igd	2	TRUE	1620354	high	0.0586265	0.0129006
rs240104	order Coriobacteriales	T	C	T	C	-0.0603429	-0.0046575	0.2445	0.2353	FALSE	FALSE	FALSE	176602295	0.023713	0.8443	Thyroid Cancer	TRUE	reported	textfile	1	176571431	0.0126849	1.51604e-06	14306	ebi-a-GCST90017096	TRUE	reported	igd	2	TRUE	1620354	high	-0.0603429	0.0126849
rs2442778	order Coriobacteriales	A	G	A	G	0.116408	-0.039722	0.9543	0.9399	FALSE	FALSE	FALSE	11612938	0.039663	0.3166	Thyroid Cancer	TRUE	reported	textfile	3	11654412	0.0258545	9.02693e-06	14306	ebi-a-GCST90017096	TRUE	reported	igd	2	TRUE	1620354	high	0.116408	0.0258545
rs34739816	order Coriobacteriales	G	T	G	T	0.0965017	0.0087452	0.0815	0.07776	FALSE	FALSE	FALSE	39220432	0.036707	0.8117	Thyroid Cancer	TRUE	reported	textfile	17	37376685	0.0207666	3.88356e-06	14306	ebi-a-GCST90017096	TRUE	reported	igd	2	TRUE	1620354	high	0.0965017	0.0207666
rs67561917	order Coriobacteriales	A	G	A	G	-0.0714367	-0.00081745	0.1421	0.1445	FALSE	FALSE	FALSE	63440724	0.028063	0.9768	Thyroid Cancer	TRUE	reported	textfile	20	62072077	0.0154113	5.39126e-06	14306	ebi-a-GCST90017096	TRUE	reported	igd	2	TRUE	1620354	high	-0.0714367	0.0154113
rs719099	order Coriobacteriales	A	G	A	G	0.0778402	-0.0079317	0.1362	0.1357	FALSE	FALSE	FALSE	64039457	0.029589	0.7886	Thyroid Cancer	TRUE	reported	textfile	10	65799217	0.0155815	5.43313e-07	14306	ebi-a-GCST90017096	TRUE	reported	igd	2	TRUE	1620354	high	0.0778402	0.0155815
rs8010111	order Coriobacteriales	A	G	A	G	0.103377	0.052854	0.9354	0.9408	FALSE	FALSE	FALSE	39191305	0.038287	0.1674	Thyroid Cancer	TRUE	reported	textfile	14	39660509	0.0229286	6.8962e-06	14306	ebi-a-GCST90017096	TRUE	reported	igd	2	TRUE	1620354	high	0.103377	0.0229286
rs112135816	family Alcaligenaceae	T	G	T	G	-0.0775052	0.00061682	0.1471	0.09189	FALSE	FALSE	FALSE	79870412	0.030843	0.984	Thyroid Cancer	TRUE	reported	textfile	9	82485327	0.0171554	5.27667e-06	14306	ebi-a-GCST90016926	TRUE	reported	igd	2	TRUE	1620354	high	-0.0775052	0.0171554
rs1153990	family Alcaligenaceae	A	G	A	G	-0.058727	-0.020493	0.2207	0.2272	FALSE	FALSE	FALSE	104897760	0.021826	0.3478	Thyroid Cancer	TRUE	reported	textfile	5	104233461	0.0128306	5.96788e-06	14306	ebi-a-GCST90016926	TRUE	reported	igd	2	TRUE	1620354	high	-0.058727	0.0128306
rs147968	family Alcaligenaceae	C	T	C	T	0.0489475	0.0048016	0.4414	0.4521	FALSE	FALSE	FALSE	85912233	0.018565	0.7959	Thyroid Cancer	TRUE	reported	textfile	16	85945839	0.0110321	9.12704e-06	14306	ebi-a-GCST90016926	TRUE	reported	igd	2	TRUE	1620354	high	0.0489475	0.0110321
rs28480294	family Alcaligenaceae	C	T	C	T	0.0516967	0.012439	0.6561	0.6427	FALSE	FALSE	FALSE	71230170	0.020863	0.551	Thyroid Cancer	TRUE	reported	textfile	15	71522509	0.0115503	6.60602e-06	14306	ebi-a-GCST90016926	TRUE	reported	igd	2	TRUE	1620354	high	0.0516967	0.0115503
rs4033856	family Alcaligenaceae	T	C	T	C	-0.081834	0.0067786	0.8708	0.9009	FALSE	FALSE	FALSE	45640468	0.033398	0.8392	Thyroid Cancer	TRUE	reported	textfile	4	45642485	0.0168931	1.02903e-06	14306	ebi-a-GCST90016926	TRUE	reported	igd	2	TRUE	1620354	high	-0.081834	0.0168931
rs62395635	family Alcaligenaceae	T	C	T	C	0.110583	0.037952	0.0706	0.06225	FALSE	FALSE	FALSE	174070793	0.038366	0.3226	Thyroid Cancer	TRUE	reported	textfile	5	173497796	0.0238514	3.34696e-06	14306	ebi-a-GCST90016926	TRUE	reported	igd	2	TRUE	1620354	high	0.110583	0.0238514
rs7638039	family Alcaligenaceae	T	C	T	C	0.0603335	0.044175	0.2326	0.2289	FALSE	FALSE	FALSE	70539788	0.023191	0.0568	Thyroid Cancer	TRUE	reported	textfile	3	70588939	0.0127779	2.70477e-06	14306	ebi-a-GCST90016926	TRUE	reported	igd	2	TRUE	1620354	high	0.0603335	0.0127779
rs9537886	family Alcaligenaceae	A	C	A	C	-0.0570888	0.0014316	0.5229	0.4071	FALSE	FALSE	FALSE	57971112	0.019121	0.9403	Thyroid Cancer	TRUE	reported	textfile	13	58545246	0.0110683	2.35109e-07	14306	ebi-a-GCST90016926	TRUE	reported	igd	2	TRUE	1620354	high	-0.0570888	0.0110683
rs9964679	family Alcaligenaceae	A	G	A	G	0.0537051	0.0038812	0.3101	0.3637	FALSE	FALSE	FALSE	28989937	0.02302	0.8661	Thyroid Cancer	TRUE	reported	textfile	18	26569901	0.0116008	4.47384e-06	14306	ebi-a-GCST90016926	TRUE	reported	igd	2	TRUE	1620354	high	0.0537051	0.0116008
rs112381107	order Desulfovibrionales	C	T	C	T	0.21009	0.025335	0.0477	0.05093	FALSE	FALSE	FALSE	15269707	0.046618	0.5868	Thyroid Cancer	TRUE	reported	textfile	9	15269705	0.0456974	3.21655e-06	14306	ebi-a-GCST90017097	TRUE	reported	igd	2	TRUE	1620354	high	0.21009	0.0456974
rs11599763	order Desulfovibrionales	C	T	C	T	0.0554862	0.026748	0.6103	0.5565	FALSE	FALSE	FALSE	11813600	0.02083	0.1991	Thyroid Cancer	TRUE	reported	textfile	10	11855599	0.0117486	2.60699e-06	14306	ebi-a-GCST90017097	TRUE	reported	igd	2	TRUE	1620354	high	0.0554862	0.0117486
rs17791387	order Desulfovibrionales	A	G	A	G	-0.0727501	-0.030902	0.1412	0.147	FALSE	FALSE	FALSE	79219511	0.026303	0.24	Thyroid Cancer	TRUE	reported	textfile	9	81834426	0.0154369	2.25294e-06	14306	ebi-a-GCST90017097	TRUE	reported	igd	2	TRUE	1620354	high	-0.0727501	0.0154369
rs2838334	order Desulfovibrionales	G	A	G	A	0.0569024	-0.025757	0.3231	0.3087	FALSE	FALSE	FALSE	43645080	0.019806	0.1934	Thyroid Cancer	TRUE	reported	textfile	21	45064961	0.0124223	4.16793e-06	14306	ebi-a-GCST90017097	TRUE	reported	igd	2	TRUE	1620354	high	0.0569024	0.0124223
rs4506934	order Desulfovibrionales	C	T	C	T	-0.0953383	0.010508	0.1123	0.1203	FALSE	FALSE	FALSE	2953368	0.032201	0.7442	Thyroid Cancer	TRUE	reported	textfile	17	2856662	0.0201367	2.42996e-06	14306	ebi-a-GCST90017097	TRUE	reported	igd	2	TRUE	1620354	high	-0.0953383	0.0201367
rs6058181	order Desulfovibrionales	C	T	C	T	0.0836765	0.031087	0.1233	0.1193	FALSE	FALSE	FALSE	35106998	0.02752	0.2586	Thyroid Cancer	TRUE	reported	textfile	20	33694801	0.0166098	2.52773e-07	14306	ebi-a-GCST90017097	TRUE	reported	igd	2	TRUE	1620354	high	0.0836765	0.0166098
rs62020470	order Desulfovibrionales	A	G	A	G	-0.0573633	0.010113	0.2594	0.2501	FALSE	FALSE	FALSE	95617836	0.021159	0.6327	Thyroid Cancer	TRUE	reported	textfile	15	96161065	0.0129462	7.50983e-06	14306	ebi-a-GCST90017097	TRUE	reported	igd	2	TRUE	1620354	high	-0.0573633	0.0129462
rs9928243	order Desulfovibrionales	C	A	C	A	-0.0544713	-0.0010693	0.4254	0.3963	FALSE	FALSE	FALSE	71507738	0.018736	0.9545	Thyroid Cancer	TRUE	reported	textfile	16	71541641	0.0117811	3.96634e-06	14306	ebi-a-GCST90017097	TRUE	reported	igd	2	TRUE	1620354	high	-0.0544713	0.0117811
rs11026530	order Enterobacteriales	T	C	T	C	0.0822408	0.0045363	0.1342	0.1704	FALSE	FALSE	FALSE	22357551	0.026779	0.8655	Thyroid Cancer	TRUE	reported	textfile	11	22379097	0.0186379	9.42692e-06	14306	ebi-a-GCST90017098	TRUE	reported	igd	2	TRUE	1620354	high	0.0822408	0.0186379
rs2374342	order Enterobacteriales	C	A	C	A	0.0582927	-0.0035423	0.3569	0.3721	FALSE	FALSE	FALSE	41906402	0.019088	0.8528	Thyroid Cancer	TRUE	reported	textfile	2	42133542	0.0126195	4.51617e-06	14306	ebi-a-GCST90017098	TRUE	reported	igd	2	TRUE	1620354	high	0.0582927	0.0126195
rs35673018	order Enterobacteriales	G	A	G	A	0.0899642	-0.0064257	0.0944	0.1067	FALSE	FALSE	FALSE	54293833	0.03152	0.8385	Thyroid Cancer	TRUE	reported	textfile	16	54327745	0.0202934	7.63115e-06	14306	ebi-a-GCST90017098	TRUE	reported	igd	2	TRUE	1620354	high	0.0899642	0.0202934
rs62210023	order Enterobacteriales	A	G	A	G	0.0606754	0.0034094	0.3519	0.2863	FALSE	FALSE	FALSE	56765036	0.02017	0.8658	Thyroid Cancer	TRUE	reported	textfile	20	55340092	0.0130125	3.13163e-06	14306	ebi-a-GCST90017098	TRUE	reported	igd	2	TRUE	1620354	high	0.0606754	0.0130125
rs78143293	order Enterobacteriales	A	G	A	G	-0.0848521	0.010406	0.1441	0.1419	FALSE	FALSE	FALSE	60005103	0.026453	0.694	Thyroid Cancer	TRUE	reported	textfile	18	57672335	0.0170415	1.19564e-06	14306	ebi-a-GCST90017098	TRUE	reported	igd	2	TRUE	1620354	high	-0.0848521	0.0170415
rs79757635	order Enterobacteriales	C	A	C	A	0.0758597	0.092479	0.161	0.1594	FALSE	FALSE	FALSE	110188071	0.028044	0.000975	Thyroid Cancer	TRUE	reported	textfile	13	110840418	0.0171286	9.31859e-06	14306	ebi-a-GCST90017098	TRUE	reported	igd	2	TRUE	1620354	high	0.0758597	0.0171286
rs1074800	order Erysipelotrichales	G	A	G	A	-0.0492438	0.0059055	0.6014	0.5988	FALSE	FALSE	FALSE	3002432	0.020211	0.7701	Thyroid Cancer	TRUE	reported	textfile	5	3002546	0.010887	6.14582e-06	14306	ebi-a-GCST90017099	TRUE	reported	igd	2	TRUE	1620354	high	-0.0492438	0.010887
rs10781552	order Erysipelotrichales	C	T	C	T	-0.0552212	-0.0088366	0.3121	0.2946	FALSE	FALSE	FALSE	132083729	0.020153	0.661	Thyroid Cancer	TRUE	reported	textfile	10	133897233	0.0116074	2.33115e-06	14306	ebi-a-GCST90017099	TRUE	reported	igd	2	TRUE	1620354	high	-0.0552212	0.0116074
rs17530232	order Erysipelotrichales	A	G	A	G	0.10305	-0.045084	0.0765	0.06414	FALSE	FALSE	FALSE	39811320	0.039231	0.2505	Thyroid Cancer	TRUE	reported	textfile	13	40385457	0.0224648	2.79126e-06	14306	ebi-a-GCST90017099	TRUE	reported	igd	2	TRUE	1620354	high	0.10305	0.0224648
rs1884466	order Erysipelotrichales	C	T	C	T	-0.0475363	0.015419	0.4513	0.411	FALSE	FALSE	FALSE	63673525	0.019976	0.4402	Thyroid Cancer	TRUE	reported	textfile	1	64139196	0.0106939	9.52708e-06	14306	ebi-a-GCST90017099	TRUE	reported	igd	2	TRUE	1620354	high	-0.0475363	0.0106939
rs2300774	order Erysipelotrichales	A	G	A	G	-0.0524152	-0.00179	0.5924	0.5337	FALSE	FALSE	FALSE	196066841	0.018985	0.9249	Thyroid Cancer	TRUE	reported	textfile	3	195793712	0.0106784	8.95468e-07	14306	ebi-a-GCST90017099	TRUE	reported	igd	2	TRUE	1620354	high	-0.0524152	0.0106784
rs35161940	order Erysipelotrichales	T	C	T	C	-0.0806041	-0.011391	0.1272	0.1011	FALSE	FALSE	FALSE	72331083	0.032466	0.7257	Thyroid Cancer	TRUE	reported	textfile	17	70327224	0.0167641	1.8451e-06	14306	ebi-a-GCST90017099	TRUE	reported	igd	2	TRUE	1620354	high	-0.0806041	0.0167641
rs4078432	order Erysipelotrichales	T	C	T	C	0.0608929	-0.0063919	0.8191	0.8128	FALSE	FALSE	FALSE	48528003	0.025024	0.7984	Thyroid Cancer	TRUE	reported	textfile	14	48997206	0.0133764	4.23107e-06	14306	ebi-a-GCST90017099	TRUE	reported	igd	2	TRUE	1620354	high	0.0608929	0.0133764
rs56970041	order Erysipelotrichales	T	G	T	G	0.0724145	-0.033054	0.1113	0.1213	FALSE	FALSE	FALSE	79891267	0.029923	0.2693	Thyroid Cancer	TRUE	reported	textfile	14	80357610	0.0164471	5.40344e-06	14306	ebi-a-GCST90017099	TRUE	reported	igd	2	TRUE	1620354	high	0.0724145	0.0164471
rs62504403	order Erysipelotrichales	C	T	C	T	0.0681159	-0.024019	0.2356	0.2014	FALSE	FALSE	FALSE	38946033	0.024375	0.3244	Thyroid Cancer	TRUE	reported	textfile	8	38803551	0.0127883	1.12264e-07	14306	ebi-a-GCST90017099	TRUE	reported	igd	2	TRUE	1620354	high	0.0681159	0.0127883
rs7234058	order Erysipelotrichales	T	C	T	C	-0.0945759	-0.042565	0.0974	0.09466	FALSE	FALSE	FALSE	5830508	0.035771	0.2341	Thyroid Cancer	TRUE	reported	textfile	18	5830507	0.0194091	9.12347e-07	14306	ebi-a-GCST90017099	TRUE	reported	igd	2	TRUE	1620354	high	-0.0945759	0.0194091
rs7826267	order Erysipelotrichales	G	T	G	T	0.0839071	-0.0050434	0.9254	0.8982	FALSE	FALSE	FALSE	3097430	0.037134	0.892	Thyroid Cancer	TRUE	reported	textfile	8	2954952	0.0199131	9.28453e-06	14306	ebi-a-GCST90017099	TRUE	reported	igd	2	TRUE	1620354	high	0.0839071	0.0199131
rs8003149	order Erysipelotrichales	C	T	C	T	0.0538798	0.012985	0.2823	0.292	FALSE	FALSE	FALSE	55689786	0.021643	0.5485	Thyroid Cancer	TRUE	reported	textfile	14	56156504	0.0116888	4.08479e-06	14306	ebi-a-GCST90017099	TRUE	reported	igd	2	TRUE	1620354	high	0.0538798	0.0116888
rs11150282	order Gastranaerophilales	T	C	T	C	0.098235	-0.020234	0.3211	0.3457	FALSE	FALSE	FALSE	80459808	0.020603	0.3261	Thyroid Cancer	TRUE	reported	textfile	16	80493705	0.0197127	7.36055e-07	14306	ebi-a-GCST90017100	TRUE	reported	igd	2	TRUE	1620354	high	0.098235	0.0197127
rs113884518	order Gastranaerophilales	T	C	T	C	-0.20591	0.0007138	0.0487	0.03971	FALSE	FALSE	FALSE	24648999	0.045302	0.9874	Thyroid Cancer	TRUE	reported	textfile	9	24648997	0.0455376	7.7398e-06	14306	ebi-a-GCST90017100	TRUE	reported	igd	2	TRUE	1620354	high	-0.20591	0.0455376
rs28678345	order Gastranaerophilales	T	C	T	C	0.213083	-0.020752	0.0467	0.04803	FALSE	FALSE	FALSE	55828967	0.042231	0.6232	Thyroid Cancer	TRUE	reported	textfile	17	53906328	0.0471377	8.05954e-06	14306	ebi-a-GCST90017100	TRUE	reported	igd	2	TRUE	1620354	high	0.213083	0.0471377
rs367480	order Gastranaerophilales	A	G	A	G	0.0841649	-0.00074705	0.5726	0.5642	FALSE	FALSE	FALSE	2916401	0.018769	0.9683	Thyroid Cancer	TRUE	reported	textfile	11	2937631	0.0185948	7.52419e-06	14306	ebi-a-GCST90017100	TRUE	reported	igd	2	TRUE	1620354	high	0.0841649	0.0185948
rs8028558	order Gastranaerophilales	A	G	A	G	0.08346	0.040601	0.4046	0.4183	FALSE	FALSE	FALSE	61763554	0.018787	0.03068	Thyroid Cancer	TRUE	reported	textfile	15	62055753	0.0188504	9.78228e-06	14306	ebi-a-GCST90017100	TRUE	reported	igd	2	TRUE	1620354	high	0.08346	0.0188504
rs11110282	order Lactobacillales	A	G	A	G	-0.10239	0.021018	0.0676	0.05111	FALSE	FALSE	FALSE	100191781	0.04011	0.6003	Thyroid Cancer	TRUE	reported	textfile	12	100585559	0.0217849	3.95667e-06	14306	ebi-a-GCST90017101	TRUE	reported	igd	2	TRUE	1620354	high	-0.10239	0.0217849
rs11730038	order Lactobacillales	G	A	G	A	-0.0605384	-0.024874	0.2406	0.2633	FALSE	FALSE	FALSE	97128348	0.021297	0.2428	Thyroid Cancer	TRUE	reported	textfile	4	98049499	0.0129052	5.09742e-06	14306	ebi-a-GCST90017101	TRUE	reported	igd	2	TRUE	1620354	high	-0.0605384	0.0129052
rs12797734	order Lactobacillales	T	C	T	C	0.0571279	0.018498	0.2525	0.2594	FALSE	FALSE	FALSE	8310803	0.02314	0.4241	Thyroid Cancer	TRUE	reported	textfile	11	8332350	0.0127113	7.76515e-06	14306	ebi-a-GCST90017101	TRUE	reported	igd	2	TRUE	1620354	high	0.0571279	0.0127113
rs1595463	order Lactobacillales	C	A	C	A	0.0479749	-0.024079	0.4871	0.5308	FALSE	FALSE	FALSE	230858942	0.020353	0.2368	Thyroid Cancer	TRUE	reported	textfile	2	231723657	0.0108801	7.44355e-06	14306	ebi-a-GCST90017101	TRUE	reported	igd	2	TRUE	1620354	high	0.0479749	0.0108801
rs2370083	order Lactobacillales	G	T	G	T	-0.08054	0.018505	0.0885	0.08907	FALSE	FALSE	FALSE	97060413	0.031641	0.5586	Thyroid Cancer	TRUE	reported	textfile	14	97526750	0.0180992	8.33489e-06	14306	ebi-a-GCST90017101	TRUE	reported	igd	2	TRUE	1620354	high	-0.08054	0.0180992
rs34989881	order Lactobacillales	A	G	A	G	0.113479	-0.0001168	0.0656	0.07823	FALSE	FALSE	FALSE	51456601	0.038453	0.9976	Thyroid Cancer	TRUE	reported	textfile	19	51959855	0.0246452	4.09355e-06	14306	ebi-a-GCST90017101	TRUE	reported	igd	2	TRUE	1620354	high	0.113479	0.0246452
rs4028634	order Lactobacillales	C	T	C	T	-0.0532915	0.0027434	0.5746	0.6088	FALSE	FALSE	FALSE	42683631	0.020225	0.8921	Thyroid Cancer	TRUE	reported	textfile	17	40835649	0.01101	1.34806e-06	14306	ebi-a-GCST90017101	TRUE	reported	igd	2	TRUE	1620354	high	-0.0532915	0.01101
rs57872228	order Lactobacillales	C	T	C	T	-0.0688415	-0.017698	0.171	0.1539	FALSE	FALSE	FALSE	200449677	0.027427	0.5188	Thyroid Cancer	TRUE	reported	textfile	1	200418805	0.0146994	2.5825e-06	14306	ebi-a-GCST90017101	TRUE	reported	igd	2	TRUE	1620354	high	-0.0688415	0.0146994
rs74663707	order Lactobacillales	C	T	C	T	0.0982594	0.0073279	0.0726	0.06854	FALSE	FALSE	FALSE	184653436	0.040654	0.857	Thyroid Cancer	TRUE	reported	textfile	3	184371224	0.0224613	8.39557e-06	14306	ebi-a-GCST90017101	TRUE	reported	igd	2	TRUE	1620354	high	0.0982594	0.0224613
rs77558518	order Lactobacillales	A	G	A	G	-0.106466	0.068542	0.0646	0.07712	FALSE	FALSE	FALSE	174746168	0.036216	0.05841	Thyroid Cancer	TRUE	reported	textfile	5	174173171	0.0223484	1.67436e-06	14306	ebi-a-GCST90017101	TRUE	reported	igd	2	TRUE	1620354	high	-0.106466	0.0223484
rs78938557	order Lactobacillales	T	C	T	C	0.10553	0.037517	0.0676	0.07654	FALSE	FALSE	FALSE	36309977	0.038122	0.325	Thyroid Cancer	TRUE	reported	textfile	7	36349586	0.0233581	2.31089e-06	14306	ebi-a-GCST90017101	TRUE	reported	igd	2	TRUE	1620354	high	0.10553	0.0233581
rs9581006	order Lactobacillales	T	C	T	C	-0.22583	-0.10301	0.9543	0.9605	FALSE	FALSE	FALSE	24399371	0.04918	0.03621	Thyroid Cancer	TRUE	reported	textfile	13	24973509	0.0469228	1.76596e-06	14306	ebi-a-GCST90017101	TRUE	reported	igd	2	TRUE	1620354	high	-0.22583	0.0469228
rs10202904	order Methanobacteriales	G	T	G	T	0.121754	0.03214	0.5328	0.5154	FALSE	FALSE	FALSE	124682691	0.019129	0.09292	Thyroid Cancer	TRUE	reported	textfile	2	125440268	0.0235357	3.01432e-07	14306	ebi-a-GCST90017102	TRUE	reported	igd	2	TRUE	1620354	high	0.121754	0.0235357
rs10424197	order Methanobacteriales	A	G	A	G	0.111274	0.0084912	0.675	0.6456	FALSE	FALSE	FALSE	45936063	0.020973	0.6856	Thyroid Cancer	TRUE	reported	textfile	19	46439321	0.0247517	9.27897e-06	14306	ebi-a-GCST90017102	TRUE	reported	igd	2	TRUE	1620354	high	0.111274	0.0247517
rs4257531	order Methanobacteriales	G	A	G	A	0.164498	0.025557	0.1143	0.1298	FALSE	FALSE	FALSE	2044483	0.029018	0.3785	Thyroid Cancer	TRUE	reported	textfile	3	2086167	0.0364959	7.44338e-06	14306	ebi-a-GCST90017102	TRUE	reported	igd	2	TRUE	1620354	high	0.164498	0.0364959
rs56131665	order Methanobacteriales	G	A	G	A	0.178661	-0.0087277	0.0934	0.09559	FALSE	FALSE	FALSE	178733974	0.039257	0.8241	Thyroid Cancer	TRUE	reported	textfile	5	178160975	0.039298	6.17988e-06	14306	ebi-a-GCST90017102	TRUE	reported	igd	2	TRUE	1620354	high	0.178661	0.039298
rs6776814	order Methanobacteriales	T	C	T	C	-0.199566	-0.075623	0.0895	0.06043	FALSE	FALSE	FALSE	15011576	0.037004	0.04099	Thyroid Cancer	TRUE	reported	textfile	3	15053083	0.0411825	1.63061e-06	14306	ebi-a-GCST90017102	TRUE	reported	igd	2	TRUE	1620354	high	-0.199566	0.0411825
rs73068003	order Methanobacteriales	G	T	G	T	-0.15814	-0.0090593	0.1223	0.1305	FALSE	FALSE	FALSE	10734305	0.029376	0.7578	Thyroid Cancer	TRUE	reported	textfile	7	10773932	0.0351803	8.44578e-06	14306	ebi-a-GCST90017102	TRUE	reported	igd	2	TRUE	1620354	high	-0.15814	0.0351803
rs73457410	order Methanobacteriales	A	G	A	G	0.21534	-0.0421	0.0666	0.09249	FALSE	FALSE	FALSE	41382045	0.035393	0.2342	Thyroid Cancer	TRUE	reported	textfile	13	41956181	0.0436695	1.40854e-06	14306	ebi-a-GCST90017102	TRUE	reported	igd	2	TRUE	1620354	high	0.21534	0.0436695
rs75208022	order Methanobacteriales	C	T	C	T	-0.227245	0.018463	0.0765	0.08144	FALSE	FALSE	FALSE	21185927	0.035519	0.6032	Thyroid Cancer	TRUE	reported	textfile	12	21338861	0.048763	5.92107e-06	14306	ebi-a-GCST90017102	TRUE	reported	igd	2	TRUE	1620354	high	-0.227245	0.048763
rs11779863	order Mollicutes RF9	G	A	G	A	-0.0772768	0.03167	0.2068	0.18	FALSE	FALSE	FALSE	15549321	0.025405	0.2125	Thyroid Cancer	TRUE	reported	textfile	8	15406830	0.0172171	6.68852e-06	14306	ebi-a-GCST90017103	TRUE	reported	igd	2	TRUE	1620354	high	-0.0772768	0.0172171
rs12566890	order Mollicutes RF9	T	G	T	G	-0.103134	0.0062565	0.0954	0.1226	FALSE	FALSE	FALSE	61385192	0.032417	0.847	Thyroid Cancer	TRUE	reported	textfile	1	61850864	0.0241775	8.11204e-06	14306	ebi-a-GCST90017103	TRUE	reported	igd	2	TRUE	1620354	high	-0.103134	0.0241775
rs17235252	order Mollicutes RF9	T	C	T	C	-0.122002	-0.078639	0.0944	0.08949	FALSE	FALSE	FALSE	82906721	0.034265	0.02173	Thyroid Cancer	TRUE	reported	textfile	7	82536037	0.0255463	2.15879e-06	14306	ebi-a-GCST90017103	TRUE	reported	igd	2	TRUE	1620354	high	-0.122002	0.0255463
rs515984	order Mollicutes RF9	C	T	C	T	0.0875451	0.0071996	0.826	0.8461	FALSE	FALSE	FALSE	3479267	0.0273	0.792	Thyroid Cancer	TRUE	reported	textfile	10	3521459	0.0190685	6.61363e-06	14306	ebi-a-GCST90017103	TRUE	reported	igd	2	TRUE	1620354	high	0.0875451	0.0190685
rs638542	order Mollicutes RF9	A	G	A	G	0.070592	-0.003006	0.7137	0.7537	FALSE	FALSE	FALSE	109302630	0.022538	0.8939	Thyroid Cancer	TRUE	reported	textfile	1	109845252	0.0157049	5.17285e-06	14306	ebi-a-GCST90017103	TRUE	reported	igd	2	TRUE	1620354	high	0.070592	0.0157049
rs74603314	order Mollicutes RF9	T	C	T	C	0.230767	-0.10761	0.0457	0.04173	FALSE	FALSE	FALSE	46050515	0.050519	0.03316	Thyroid Cancer	TRUE	reported	textfile	14	46519718	0.0489701	2.27641e-06	14306	ebi-a-GCST90017103	TRUE	reported	igd	2	TRUE	1620354	high	0.230767	0.0489701
rs76373661	order Mollicutes RF9	G	A	G	A	0.0908218	-0.029664	0.1133	0.1368	FALSE	FALSE	FALSE	3729464	0.031551	0.3471	Thyroid Cancer	TRUE	reported	textfile	3	3771148	0.0202986	5.15941e-06	14306	ebi-a-GCST90017103	TRUE	reported	igd	2	TRUE	1620354	high	0.0908218	0.0202986
rs7706512	order Mollicutes RF9	A	G	A	G	-0.0657351	-0.029995	0.496	0.4376	FALSE	FALSE	FALSE	17443545	0.019935	0.1324	Thyroid Cancer	TRUE	reported	textfile	5	17443654	0.0138979	2.27206e-06	14306	ebi-a-GCST90017103	TRUE	reported	igd	2	TRUE	1620354	high	-0.0657351	0.0138979
rs7801843	order Mollicutes RF9	A	G	A	G	-0.0869495	-0.013924	0.1292	0.1371	FALSE	FALSE	FALSE	4066073	0.026538	0.5998	Thyroid Cancer	TRUE	reported	textfile	7	4105705	0.0194509	9.46891e-06	14306	ebi-a-GCST90017103	TRUE	reported	igd	2	TRUE	1620354	high	-0.0869495	0.0194509
rs7853673	order Mollicutes RF9	A	G	A	G	0.0624389	-0.0031019	0.4861	0.4626	FALSE	FALSE	FALSE	113948961	0.020199	0.8779	Thyroid Cancer	TRUE	reported	textfile	9	116711241	0.0139833	6.73256e-06	14306	ebi-a-GCST90017103	TRUE	reported	igd	2	TRUE	1620354	high	0.0624389	0.0139833
rs949341	order Mollicutes RF9	A	G	A	G	-0.0656602	-0.017808	0.6799	0.6647	FALSE	FALSE	FALSE	112516062	0.019646	0.3647	Thyroid Cancer	TRUE	reported	textfile	11	112386785	0.0147216	7.73286e-06	14306	ebi-a-GCST90017103	TRUE	reported	igd	2	TRUE	1620354	high	-0.0656602	0.0147216
rs11251024	order NB1n	G	A	G	A	0.104201	-0.016065	0.33	0.3085	FALSE	FALSE	FALSE	2053532	0.019863	0.4186	Thyroid Cancer	TRUE	reported	textfile	10	2095726	0.0206737	6.62796e-07	14306	ebi-a-GCST90017104	TRUE	reported	igd	2	TRUE	1620354	high	0.104201	0.0206737
rs11606187	order NB1n	A	G	A	G	-0.154539	0.023188	0.1074	0.1166	FALSE	FALSE	FALSE	91856434	0.028822	0.4211	Thyroid Cancer	TRUE	reported	textfile	11	91589600	0.0326288	3.30583e-06	14306	ebi-a-GCST90017104	TRUE	reported	igd	2	TRUE	1620354	high	-0.154539	0.0326288
rs13385922	order NB1n	T	C	T	C	0.0929494	-0.019884	0.4056	0.4336	FALSE	FALSE	FALSE	233172678	0.020214	0.3253	Thyroid Cancer	TRUE	reported	textfile	2	234081324	0.0201348	3.96826e-06	14306	ebi-a-GCST90017104	TRUE	reported	igd	2	TRUE	1620354	high	0.0929494	0.0201348
rs2172426	order NB1n	T	C	T	C	0.10212	0.010886	0.5527	0.5784	FALSE	FALSE	FALSE	18371511	0.019734	0.5812	Thyroid Cancer	TRUE	reported	textfile	8	18229020	0.0198947	3.17424e-07	14306	ebi-a-GCST90017104	TRUE	reported	igd	2	TRUE	1620354	high	0.10212	0.0198947
rs267959	order NB1n	G	A	G	A	-0.0988612	-0.018848	0.6571	0.6552	FALSE	FALSE	FALSE	10737690	0.01968	0.3382	Thyroid Cancer	TRUE	reported	textfile	5	10737802	0.0209676	2.61993e-06	14306	ebi-a-GCST90017104	TRUE	reported	igd	2	TRUE	1620354	high	-0.0988612	0.0209676
rs4383094	order NB1n	C	T	C	T	-0.149188	-0.018958	0.9036	0.7957	FALSE	FALSE	FALSE	81402631	0.029176	0.5158	Thyroid Cancer	TRUE	reported	textfile	15	81694972	0.0320662	4.28134e-06	14306	ebi-a-GCST90017104	TRUE	reported	igd	2	TRUE	1620354	high	-0.149188	0.0320662
rs60583455	order NB1n	T	C	T	C	0.108934	-0.026352	0.3757	0.3866	FALSE	FALSE	FALSE	1282039	0.02311	0.2542	Thyroid Cancer	TRUE	reported	textfile	7	1321675	0.021177	2.59579e-07	14306	ebi-a-GCST90017104	TRUE	reported	igd	2	TRUE	1620354	high	0.108934	0.021177
rs60775321	order NB1n	T	C	T	C	-0.0962425	-0.029229	0.3012	0.3003	FALSE	FALSE	FALSE	96775441	0.02016	0.1471	Thyroid Cancer	TRUE	reported	textfile	15	97318671	0.0213842	7.10461e-06	14306	ebi-a-GCST90017104	TRUE	reported	igd	2	TRUE	1620354	high	-0.0962425	0.0213842
rs72671304	order NB1n	T	C	T	C	0.172322	0.013582	0.0696	0.06415	FALSE	FALSE	FALSE	38956767	0.036387	0.709	Thyroid Cancer	TRUE	reported	textfile	14	39425971	0.0370028	3.79577e-06	14306	ebi-a-GCST90017104	TRUE	reported	igd	2	TRUE	1620354	high	0.172322	0.0370028
rs7911787	order NB1n	G	T	G	T	-0.223071	-0.019528	0.0656	0.07784	FALSE	FALSE	FALSE	96859811	0.040333	0.6283	Thyroid Cancer	TRUE	reported	textfile	10	98619568	0.0470232	3.38821e-06	14306	ebi-a-GCST90017104	TRUE	reported	igd	2	TRUE	1620354	high	-0.223071	0.0470232
rs8126061	order NB1n	T	C	T	C	-0.159135	0.062347	0.0954	0.0763	FALSE	FALSE	FALSE	3424592	0.033222	0.06057	Thyroid Cancer	TRUE	reported	textfile	20	3405239	0.0351904	7.36326e-06	14306	ebi-a-GCST90017104	TRUE	reported	igd	2	TRUE	1620354	high	-0.159135	0.0351904
rs9542068	order NB1n	T	C	T	C	0.0990709	0.024057	0.3211	0.2898	FALSE	FALSE	FALSE	69732699	0.020315	0.2363	Thyroid Cancer	TRUE	reported	textfile	13	70306831	0.0218149	6.52334e-06	14306	ebi-a-GCST90017104	TRUE	reported	igd	2	TRUE	1620354	high	0.0990709	0.0218149
rs111582866	order Pasteurellales	G	A	G	A	-0.113957	-0.011233	0.1014	0.08454	FALSE	FALSE	FALSE	48708578	0.035952	0.7547	Thyroid Cancer	TRUE	reported	textfile	16	48742489	0.0256403	7.06627e-06	14306	ebi-a-GCST90017105	TRUE	reported	igd	2	TRUE	1620354	high	-0.113957	0.0256403
rs12050685	order Pasteurellales	A	G	A	G	-0.0670948	-0.023993	0.3598	0.3362	FALSE	FALSE	FALSE	73185141	0.019621	0.2214	Thyroid Cancer	TRUE	reported	textfile	15	73477482	0.015239	9.18523e-06	14306	ebi-a-GCST90017105	TRUE	reported	igd	2	TRUE	1620354	high	-0.0670948	0.015239
rs16970009	order Pasteurellales	A	G	A	G	0.187381	-0.020192	0.0437	0.04032	FALSE	FALSE	FALSE	34535582	0.044911	0.653	Thyroid Cancer	TRUE	reported	textfile	17	32862601	0.0429572	7.31526e-06	14306	ebi-a-GCST90017105	TRUE	reported	igd	2	TRUE	1620354	high	0.187381	0.0429572
rs4822728	order Pasteurellales	T	C	T	C	0.0685479	-0.014983	0.4374	0.4156	FALSE	FALSE	FALSE	26495842	0.019987	0.4534	Thyroid Cancer	TRUE	reported	textfile	22	26891808	0.0149032	4.71846e-06	14306	ebi-a-GCST90017105	TRUE	reported	igd	2	TRUE	1620354	high	0.0685479	0.0149032
rs6972479	order Pasteurellales	A	G	A	G	-0.0781862	0.038908	0.2425	0.2009	FALSE	FALSE	FALSE	117278006	0.024368	0.1103	Thyroid Cancer	TRUE	reported	textfile	7	116918060	0.0175366	7.74819e-06	14306	ebi-a-GCST90017105	TRUE	reported	igd	2	TRUE	1620354	high	-0.0781862	0.0175366
rs72756943	order Pasteurellales	G	A	G	A	0.13988	-0.0064155	0.0855	0.07652	FALSE	FALSE	FALSE	26531799	0.039922	0.8723	Thyroid Cancer	TRUE	reported	textfile	5	26531908	0.0303029	3.3522e-06	14306	ebi-a-GCST90017105	TRUE	reported	igd	2	TRUE	1620354	high	0.13988	0.0303029
rs73139353	order Pasteurellales	A	C	A	C	-0.222573	0.028773	0.0646	0.05537	FALSE	FALSE	FALSE	98253370	0.045675	0.5287	Thyroid Cancer	TRUE	reported	textfile	3	97972214	0.0484634	8.71325e-06	14306	ebi-a-GCST90017105	TRUE	reported	igd	2	TRUE	1620354	high	-0.222573	0.0484634
rs76022354	order Pasteurellales	C	T	C	T	0.24289	-0.061194	0.0328	0.04727	FALSE	FALSE	FALSE	92546628	0.044745	0.1714	Thyroid Cancer	TRUE	reported	textfile	10	94306385	0.0500406	1.82856e-06	14306	ebi-a-GCST90017105	TRUE	reported	igd	2	TRUE	1620354	high	0.24289	0.0500406
rs78909003	order Pasteurellales	T	C	T	C	-0.241159	-0.023008	0.0497	0.05701	FALSE	FALSE	FALSE	102887960	0.042954	0.5922	Thyroid Cancer	TRUE	reported	textfile	9	105650242	0.0498372	2.04894e-06	14306	ebi-a-GCST90017105	TRUE	reported	igd	2	TRUE	1620354	high	-0.241159	0.0498372
rs9382510	order Pasteurellales	C	T	C	T	-0.0881865	-0.013258	0.2455	0.2764	FALSE	FALSE	FALSE	55583693	0.021232	0.5323	Thyroid Cancer	TRUE	reported	textfile	6	55448491	0.0169965	2.476e-07	14306	ebi-a-GCST90017105	TRUE	reported	igd	2	TRUE	1620354	high	-0.0881865	0.0169965
rs9895850	order Pasteurellales	T	C	T	C	-0.176406	-0.037116	0.0497	0.05497	FALSE	FALSE	FALSE	66538895	0.042232	0.3795	Thyroid Cancer	TRUE	reported	textfile	17	64535013	0.041017	9.0826e-06	14306	ebi-a-GCST90017105	TRUE	reported	igd	2	TRUE	1620354	high	-0.176406	0.041017
rs1035406	order Rhodospirillales	G	A	G	A	-0.114725	-0.014435	0.0994	0.1403	FALSE	FALSE	FALSE	120037042	0.027838	0.6041	Thyroid Cancer	TRUE	reported	textfile	5	119372737	0.0247994	4.07165e-06	14306	ebi-a-GCST90017106	TRUE	reported	igd	2	TRUE	1620354	high	-0.114725	0.0247994
rs11591293	order Rhodospirillales	G	T	G	T	0.0722755	-0.023845	0.4195	0.3262	FALSE	FALSE	FALSE	111660039	0.019736	0.227	Thyroid Cancer	TRUE	reported	textfile	10	113419797	0.0158186	4.68533e-06	14306	ebi-a-GCST90017106	TRUE	reported	igd	2	TRUE	1620354	high	0.0722755	0.0158186
rs11630875	order Rhodospirillales	T	C	T	C	0.0945198	0.055158	0.1819	0.1742	FALSE	FALSE	FALSE	61483535	0.024469	0.02418	Thyroid Cancer	TRUE	reported	textfile	15	61775734	0.0202139	3.70382e-06	14306	ebi-a-GCST90017106	TRUE	reported	igd	2	TRUE	1620354	high	0.0945198	0.0202139
rs1549633	order Rhodospirillales	A	C	A	C	0.0996735	0.042581	0.1561	0.1751	FALSE	FALSE	FALSE	27945538	0.025499	0.09494	Thyroid Cancer	TRUE	reported	textfile	5	27945645	0.0216667	3.88025e-06	14306	ebi-a-GCST90017106	TRUE	reported	igd	2	TRUE	1620354	high	0.0996735	0.0216667
rs3730086	order Rhodospirillales	A	G	A	G	0.0800354	-0.0044933	0.2386	0.2259	FALSE	FALSE	FALSE	68281223	0.021903	0.8375	Thyroid Cancer	TRUE	reported	textfile	5	67577051	0.0178737	7.98252e-06	14306	ebi-a-GCST90017106	TRUE	reported	igd	2	TRUE	1620354	high	0.0800354	0.0178737
rs3754624	order Rhodospirillales	C	T	C	T	0.094128	0.017281	0.162	0.2078	FALSE	FALSE	FALSE	224769095	0.023241	0.4572	Thyroid Cancer	TRUE	reported	textfile	2	225633812	0.0198389	2.68368e-06	14306	ebi-a-GCST90017106	TRUE	reported	igd	2	TRUE	1620354	high	0.094128	0.0198389
rs61933850	order Rhodospirillales	G	A	G	A	0.164663	0.001369	0.0905	0.07895	FALSE	FALSE	FALSE	72745618	0.038525	0.9717	Thyroid Cancer	TRUE	reported	textfile	12	73139398	0.0360285	6.99874e-06	14306	ebi-a-GCST90017106	TRUE	reported	igd	2	TRUE	1620354	high	0.164663	0.0360285
rs7001029	order Rhodospirillales	C	T	C	T	0.120726	-0.029795	0.0934	0.09894	FALSE	FALSE	FALSE	130946157	0.034784	0.3917	Thyroid Cancer	TRUE	reported	textfile	8	131958403	0.0260989	2.83067e-06	14306	ebi-a-GCST90017106	TRUE	reported	igd	2	TRUE	1620354	high	0.120726	0.0260989
rs76784716	order Rhodospirillales	A	G	A	G	0.136039	-0.016342	0.0716	0.07579	FALSE	FALSE	FALSE	168176830	0.036417	0.6536	Thyroid Cancer	TRUE	reported	textfile	2	169033340	0.0284399	1.31383e-06	14306	ebi-a-GCST90017106	TRUE	reported	igd	2	TRUE	1620354	high	0.136039	0.0284399
rs77304857	order Rhodospirillales	C	A	C	A	-0.0997433	0.031362	0.1123	0.1664	FALSE	FALSE	FALSE	133326860	0.025517	0.219	Thyroid Cancer	TRUE	reported	textfile	4	134248015	0.0222165	6.02033e-06	14306	ebi-a-GCST90017106	TRUE	reported	igd	2	TRUE	1620354	high	-0.0997433	0.0222165
rs9813022	order Rhodospirillales	A	G	A	G	-0.0830794	0.011483	0.3022	0.3716	FALSE	FALSE	FALSE	13685237	0.019693	0.5598	Thyroid Cancer	TRUE	reported	textfile	3	13726736	0.0162642	3.07213e-07	14306	ebi-a-GCST90017106	TRUE	reported	igd	2	TRUE	1620354	high	-0.0830794	0.0162642
rs140912403	class Alphaproteobacteria	C	T	C	T	-0.160677	-0.068169	0.0646	0.05593	FALSE	FALSE	FALSE	92755525	0.045268	0.1321	Thyroid Cancer	TRUE	reported	textfile	9	95517807	0.0317708	6.20369e-07	14306	ebi-a-GCST90016909	TRUE	reported	igd	2	TRUE	1620354	high	-0.160677	0.0317708
rs34569731	class Alphaproteobacteria	G	A	G	A	-0.0705145	0.012715	0.665	0.6626	FALSE	FALSE	FALSE	75403218	0.022118	0.5654	Thyroid Cancer	TRUE	reported	textfile	2	75630344	0.0157564	7.37921e-06	14306	ebi-a-GCST90016909	TRUE	reported	igd	2	TRUE	1620354	high	-0.0705145	0.0157564
rs62285697	class Alphaproteobacteria	C	T	C	T	0.0805256	-0.0079916	0.1998	0.203	FALSE	FALSE	FALSE	176690123	0.022734	0.7252	Thyroid Cancer	TRUE	reported	textfile	3	176407911	0.0180912	9.75933e-06	14306	ebi-a-GCST90016909	TRUE	reported	igd	2	TRUE	1620354	high	0.0805256	0.0180912
rs76784716	class Alphaproteobacteria	A	G	A	G	0.133271	-0.016342	0.0716	0.07579	FALSE	FALSE	FALSE	168176830	0.036417	0.6536	Thyroid Cancer	TRUE	reported	textfile	2	169033340	0.0267738	5.09143e-07	14306	ebi-a-GCST90016909	TRUE	reported	igd	2	TRUE	1620354	high	0.133271	0.0267738
rs7960664	class Alphaproteobacteria	A	G	A	G	-0.0969489	-0.0050104	0.8489	0.8376	FALSE	FALSE	FALSE	89077458	0.026421	0.8496	Thyroid Cancer	TRUE	reported	textfile	12	89471235	0.0215149	8.84301e-06	14306	ebi-a-GCST90016909	TRUE	reported	igd	2	TRUE	1620354	high	-0.0969489	0.0215149
rs9813022	class Alphaproteobacteria	A	G	A	G	-0.0751277	0.011483	0.3022	0.3716	FALSE	FALSE	FALSE	13685237	0.019693	0.5598	Thyroid Cancer	TRUE	reported	textfile	3	13726736	0.0153867	1.05334e-06	14306	ebi-a-GCST90016909	TRUE	reported	igd	2	TRUE	1620354	high	-0.0751277	0.0153867
rs11585893	family Bacteroidaceae	A	G	A	G	-0.0740746	0.0069466	0.1481	0.1965	FALSE	FALSE	FALSE	10584294	0.026279	0.7915	Thyroid Cancer	TRUE	reported	textfile	1	10644351	0.0147633	1.79511e-06	14306	ebi-a-GCST90016927	TRUE	reported	igd	2	TRUE	1620354	high	-0.0740746	0.0147633
rs13207588	family Bacteroidaceae	A	G	A	G	-0.059205	-0.0026766	0.2326	0.2219	FALSE	FALSE	FALSE	41551692	0.023974	0.9111	Thyroid Cancer	TRUE	reported	textfile	6	41519430	0.0131195	7.48497e-06	14306	ebi-a-GCST90016927	TRUE	reported	igd	2	TRUE	1620354	high	-0.059205	0.0131195
rs1340391	family Bacteroidaceae	T	C	T	C	-0.0592004	0.059169	0.1918	0.1713	FALSE	FALSE	FALSE	102495433	0.023657	0.01238	Thyroid Cancer	TRUE	reported	textfile	1	102960989	0.0132244	6.73008e-06	14306	ebi-a-GCST90016927	TRUE	reported	igd	2	TRUE	1620354	high	-0.0592004	0.0132244
rs17619981	family Bacteroidaceae	T	G	T	G	0.0880978	0.022697	0.0656	0.09752	FALSE	FALSE	FALSE	24159448	0.030757	0.4605	Thyroid Cancer	TRUE	reported	textfile	19	24342250	0.0187002	2.68683e-06	14306	ebi-a-GCST90016927	TRUE	reported	igd	2	TRUE	1620354	high	0.0880978	0.0187002
rs2023437	family Bacteroidaceae	T	C	T	C	-0.0782325	-0.014192	0.1243	0.1181	FALSE	FALSE	FALSE	21577814	0.032303	0.6604	Thyroid Cancer	TRUE	reported	textfile	14	22045949	0.0167634	5.01822e-06	14306	ebi-a-GCST90016927	TRUE	reported	igd	2	TRUE	1620354	high	-0.0782325	0.0167634
rs66474973	family Bacteroidaceae	G	T	G	T	0.0812515	-0.0096161	0.1153	0.1039	FALSE	FALSE	FALSE	60030377	0.034613	0.7812	Thyroid Cancer	TRUE	reported	textfile	20	58605432	0.0164479	6.80973e-07	14306	ebi-a-GCST90016927	TRUE	reported	igd	2	TRUE	1620354	high	0.0812515	0.0164479
rs6795673	family Bacteroidaceae	C	T	C	T	0.0538565	0.0035388	0.4115	0.4613	FALSE	FALSE	FALSE	10551540	0.018457	0.848	Thyroid Cancer	TRUE	reported	textfile	3	10593224	0.0105251	3.37909e-07	14306	ebi-a-GCST90016927	TRUE	reported	igd	2	TRUE	1620354	high	0.0538565	0.0105251
rs9507307	family Bacteroidaceae	C	T	C	T	0.0604456	0.0043448	0.1899	0.2033	FALSE	FALSE	FALSE	24336338	0.025378	0.8641	Thyroid Cancer	TRUE	reported	textfile	13	24910476	0.0129128	2.12711e-06	14306	ebi-a-GCST90016927	TRUE	reported	igd	2	TRUE	1620354	high	0.0604456	0.0129128
rs13086907	order Selenomonadales	G	A	G	A	0.0625312	0.02596	0.1998	0.2161	FALSE	FALSE	FALSE	142416275	0.022341	0.2452	Thyroid Cancer	TRUE	reported	textfile	3	142135117	0.0131735	1.95488e-06	14306	ebi-a-GCST90017107	TRUE	reported	igd	2	TRUE	1620354	high	0.0625312	0.0131735
rs1643968	order Selenomonadales	T	C	T	C	-0.0565284	0.013317	0.2803	0.3249	FALSE	FALSE	FALSE	165839623	0.020451	0.5149	Thyroid Cancer	TRUE	reported	textfile	5	165266628	0.0112298	4.14601e-07	14306	ebi-a-GCST90017107	TRUE	reported	igd	2	TRUE	1620354	high	-0.0565284	0.0112298
rs2834062	order Selenomonadales	A	G	A	G	0.0489057	0.011094	0.3648	0.3498	FALSE	FALSE	FALSE	33005177	0.02003	0.5797	Thyroid Cancer	TRUE	reported	textfile	21	34377485	0.0108842	8.43918e-06	14306	ebi-a-GCST90017107	TRUE	reported	igd	2	TRUE	1620354	high	0.0489057	0.0108842
rs4463806	order Selenomonadales	C	T	C	T	0.0543966	0.00070519	0.7962	0.7916	FALSE	FALSE	FALSE	113838234	0.024387	0.9769	Thyroid Cancer	TRUE	reported	textfile	10	115597993	0.0129365	7.80657e-06	14306	ebi-a-GCST90017107	TRUE	reported	igd	2	TRUE	1620354	high	0.0543966	0.0129365
rs60274479	order Selenomonadales	T	C	T	C	-0.0659623	0.020405	0.2227	0.2189	FALSE	FALSE	FALSE	21238604	0.023533	0.3859	Thyroid Cancer	TRUE	reported	textfile	16	21249925	0.0134137	1.1623e-06	14306	ebi-a-GCST90017107	TRUE	reported	igd	2	TRUE	1620354	high	-0.0659623	0.0134137
rs71405394	order Selenomonadales	G	A	G	A	-0.114178	0.089738	0.0517	0.06609	FALSE	FALSE	FALSE	100704883	0.039411	0.02279	Thyroid Cancer	TRUE	reported	textfile	15	101245088	0.02405	2.16631e-06	14306	ebi-a-GCST90017107	TRUE	reported	igd	2	TRUE	1620354	high	-0.114178	0.02405
rs73232831	order Selenomonadales	G	A	G	A	-0.151829	0.021581	0.0636	0.05233	FALSE	FALSE	FALSE	17411803	0.046357	0.6415	Thyroid Cancer	TRUE	reported	textfile	4	17413426	0.0314932	1.87452e-06	14306	ebi-a-GCST90017107	TRUE	reported	igd	2	TRUE	1620354	high	-0.151829	0.0314932
rs9423647	order Selenomonadales	G	A	G	A	0.047817	0.011735	0.5149	0.5426	FALSE	FALSE	FALSE	5537855	0.019785	0.5531	Thyroid Cancer	TRUE	reported	textfile	10	5579818	0.0105282	6.06108e-06	14306	ebi-a-GCST90017107	TRUE	reported	igd	2	TRUE	1620354	high	0.047817	0.0105282
rs111862613	order Verrucomicrobiales	T	C	T	C	0.090699	0.035327	0.166	0.1691	FALSE	FALSE	FALSE	129825125	0.029493	0.231	Thyroid Cancer	TRUE	reported	textfile	12	130309670	0.0196746	3.73844e-06	14306	ebi-a-GCST90017108	TRUE	reported	igd	2	TRUE	1620354	high	0.090699	0.0196746
rs117107102	order Verrucomicrobiales	A	G	A	G	0.204683	-0.088442	0.0447	0.05047	FALSE	FALSE	FALSE	51947265	0.047048	0.06013	Thyroid Cancer	TRUE	reported	textfile	18	49473635	0.0431572	2.91823e-06	14306	ebi-a-GCST90017108	TRUE	reported	igd	2	TRUE	1620354	high	0.204683	0.0431572
rs11729256	order Verrucomicrobiales	T	C	T	C	0.0749798	-0.025592	0.2386	0.2652	FALSE	FALSE	FALSE	94106121	0.021537	0.2347	Thyroid Cancer	TRUE	reported	textfile	4	95027272	0.0150177	6.73085e-07	14306	ebi-a-GCST90017108	TRUE	reported	igd	2	TRUE	1620354	high	0.0749798	0.0150177
rs12908520	order Verrucomicrobiales	G	A	G	A	0.0618926	-0.01797	0.4563	0.4247	FALSE	FALSE	FALSE	97027427	0.018628	0.3347	Thyroid Cancer	TRUE	reported	textfile	15	97570657	0.0130946	2.17165e-06	14306	ebi-a-GCST90017108	TRUE	reported	igd	2	TRUE	1620354	high	0.0618926	0.0130946
rs2602429	order Verrucomicrobiales	T	C	T	C	-0.0746844	-0.057517	0.7783	0.7246	FALSE	FALSE	FALSE	81029544	0.02295	0.0122	Thyroid Cancer	TRUE	reported	textfile	16	81063149	0.0156194	2.58297e-06	14306	ebi-a-GCST90017108	TRUE	reported	igd	2	TRUE	1620354	high	-0.0746844	0.0156194
rs4242783	order Verrucomicrobiales	A	G	A	G	-0.0689292	0.019852	0.7127	0.7384	FALSE	FALSE	FALSE	5022135	0.022482	0.3772	Thyroid Cancer	TRUE	reported	textfile	10	5064327	0.0147693	2.63615e-06	14306	ebi-a-GCST90017108	TRUE	reported	igd	2	TRUE	1620354	high	-0.0689292	0.0147693
rs61779207	order Verrucomicrobiales	G	A	G	A	-0.0758309	-0.011131	0.1779	0.1718	FALSE	FALSE	FALSE	40608800	0.024016	0.643	Thyroid Cancer	TRUE	reported	textfile	1	41074472	0.0167762	6.7228e-06	14306	ebi-a-GCST90017108	TRUE	reported	igd	2	TRUE	1620354	high	-0.0758309	0.0167762
rs74542928	order Verrucomicrobiales	T	C	T	C	0.112164	0.01842	0.0785	0.07818	FALSE	FALSE	FALSE	99623031	0.035395	0.6028	Thyroid Cancer	TRUE	reported	textfile	4	100544188	0.0236422	1.63222e-06	14306	ebi-a-GCST90017108	TRUE	reported	igd	2	TRUE	1620354	high	0.112164	0.0236422
rs9349825	order Verrucomicrobiales	A	G	A	G	-0.0704036	0.029806	0.2793	0.2437	FALSE	FALSE	FALSE	56476683	0.021307	0.1619	Thyroid Cancer	TRUE	reported	textfile	6	56341481	0.0147128	2.53688e-06	14306	ebi-a-GCST90017108	TRUE	reported	igd	2	TRUE	1620354	high	-0.0704036	0.0147128
rs1002941	order Victivallales	A	G	A	G	-0.105025	0.023537	0.7207	0.7335	FALSE	FALSE	FALSE	100702485	0.02108	0.2642	Thyroid Cancer	TRUE	reported	textfile	15	101242690	0.0233484	8.14836e-06	14306	ebi-a-GCST90017109	TRUE	reported	igd	2	TRUE	1620354	high	-0.105025	0.0233484
rs11770843	order Victivallales	C	T	C	T	0.109431	0.0024897	0.2594	0.2852	FALSE	FALSE	FALSE	147098287	0.021331	0.9071	Thyroid Cancer	TRUE	reported	textfile	7	146795379	0.0234879	1.9073e-06	14306	ebi-a-GCST90017109	TRUE	reported	igd	2	TRUE	1620354	high	0.109431	0.0234879
rs17114848	order Victivallales	G	A	G	A	0.152377	0.0013746	0.1093	0.1436	FALSE	FALSE	FALSE	24917388	0.029633	0.963	Thyroid Cancer	TRUE	reported	textfile	15	25162535	0.0324332	4.05864e-06	14306	ebi-a-GCST90017109	TRUE	reported	igd	2	TRUE	1620354	high	0.152377	0.0324332
rs2031282	order Victivallales	A	G	A	G	0.122368	-0.012563	0.17	0.1544	FALSE	FALSE	FALSE	20113040	0.027966	0.6533	Thyroid Cancer	TRUE	reported	textfile	13	20687179	0.0270329	4.38258e-06	14306	ebi-a-GCST90017109	TRUE	reported	igd	2	TRUE	1620354	high	0.122368	0.0270329
rs2825714	order Victivallales	A	G	A	G	-0.13741	0.00099033	0.1571	0.1512	FALSE	FALSE	FALSE	19651652	0.0286	0.9724	Thyroid Cancer	TRUE	reported	textfile	21	21023966	0.0289246	1.72211e-06	14306	ebi-a-GCST90017109	TRUE	reported	igd	2	TRUE	1620354	high	-0.13741	0.0289246
rs62570196	order Victivallales	C	T	C	T	-0.21635	-0.0373	0.0686	0.07057	FALSE	FALSE	FALSE	108323890	0.039196	0.3413	Thyroid Cancer	TRUE	reported	textfile	9	111086170	0.0439866	1.07924e-06	14306	ebi-a-GCST90017109	TRUE	reported	igd	2	TRUE	1620354	high	-0.21635	0.0439866
rs72640280	order Victivallales	A	G	A	G	0.220207	-0.035404	0.0537	0.06927	FALSE	FALSE	FALSE	11883735	0.038073	0.3524	Thyroid Cancer	TRUE	reported	textfile	1	11943792	0.0486196	5.18036e-06	14306	ebi-a-GCST90017109	TRUE	reported	igd	2	TRUE	1620354	high	0.220207	0.0486196
rs11766971	phylum Actinobacteria	C	T	C	T	-0.0476376	0.0028144	0.495	0.4544	FALSE	FALSE	FALSE	155211037	0.018763	0.8808	Thyroid Cancer	TRUE	reported	textfile	7	155002747	0.010646	9.39918e-06	14306	ebi-a-GCST90017110	TRUE	reported	igd	2	TRUE	1620354	high	-0.0476376	0.010646
rs12528285	phylum Actinobacteria	C	T	C	T	0.0809469	0.019458	0.0944	0.09413	FALSE	FALSE	FALSE	92065492	0.03098	0.53	Thyroid Cancer	TRUE	reported	textfile	6	92775210	0.0180784	5.68787e-06	14306	ebi-a-GCST90017110	TRUE	reported	igd	2	TRUE	1620354	high	0.0809469	0.0180784
rs13192624	phylum Actinobacteria	T	C	T	C	-0.0522862	0.0077011	0.2783	0.2927	FALSE	FALSE	FALSE	112808407	0.020498	0.7071	Thyroid Cancer	TRUE	reported	textfile	6	113129609	0.0117742	9.32567e-06	14306	ebi-a-GCST90017110	TRUE	reported	igd	2	TRUE	1620354	high	-0.0522862	0.0117742
rs1397793	phylum Actinobacteria	A	G	A	G	0.0521387	-0.013664	0.6143	0.6244	FALSE	FALSE	FALSE	91175634	0.02122	0.5196	Thyroid Cancer	TRUE	reported	textfile	5	90471451	0.0111587	3.73766e-06	14306	ebi-a-GCST90017110	TRUE	reported	igd	2	TRUE	1620354	high	0.0521387	0.0111587
rs4429415	phylum Actinobacteria	C	T	C	T	0.0581908	-0.0044081	0.3569	0.3535	FALSE	FALSE	FALSE	212891467	0.019238	0.8188	Thyroid Cancer	TRUE	reported	textfile	2	213756191	0.0111343	2.05145e-07	14306	ebi-a-GCST90017110	TRUE	reported	igd	2	TRUE	1620354	high	0.0581908	0.0111343
rs55888705	phylum Actinobacteria	A	G	A	G	0.0534221	-0.020862	0.3867	0.3382	FALSE	FALSE	FALSE	1516099	0.020873	0.3176	Thyroid Cancer	TRUE	reported	textfile	4	1517826	0.0109975	1.31241e-06	14306	ebi-a-GCST90017110	TRUE	reported	igd	2	TRUE	1620354	high	0.0534221	0.0109975
rs6496870	phylum Actinobacteria	C	T	C	T	-0.0510777	0.0012372	0.6451	0.7043	FALSE	FALSE	FALSE	91924192	0.02003	0.9507	Thyroid Cancer	TRUE	reported	textfile	15	92467422	0.0113809	4.61743e-06	14306	ebi-a-GCST90017110	TRUE	reported	igd	2	TRUE	1620354	high	-0.0510777	0.0113809
rs74037001	phylum Actinobacteria	G	A	G	A	-0.0819391	0.057071	0.1113	0.1184	FALSE	FALSE	FALSE	23377985	0.032268	0.07695	Thyroid Cancer	TRUE	reported	textfile	14	23847194	0.0165334	6.71243e-07	14306	ebi-a-GCST90017110	TRUE	reported	igd	2	TRUE	1620354	high	-0.0819391	0.0165334
rs75211493	phylum Actinobacteria	G	A	G	A	0.0840786	0.031412	0.0716	0.09554	FALSE	FALSE	FALSE	5300454	0.035995	0.3828	Thyroid Cancer	TRUE	reported	textfile	19	5300465	0.0184739	9.27193e-06	14306	ebi-a-GCST90017110	TRUE	reported	igd	2	TRUE	1620354	high	0.0840786	0.0184739
rs7570971	phylum Actinobacteria	A	C	A	C	0.086653	-0.011862	0.5099	0.3104	FALSE	FALSE	FALSE	135080336	0.024106	0.6227	Thyroid Cancer	TRUE	reported	textfile	2	135837906	0.0113623	1.41351e-14	14306	ebi-a-GCST90017110	TRUE	reported	igd	2	TRUE	1620354	high	0.086653	0.0113623
rs80124826	phylum Actinobacteria	T	C	T	C	-0.124191	0.035096	0.0626	0.0411	FALSE	FALSE	FALSE	239014688	0.047422	0.4592	Thyroid Cancer	TRUE	reported	textfile	2	239936384	0.0278566	8.75427e-06	14306	ebi-a-GCST90017110	TRUE	reported	igd	2	TRUE	1620354	high	-0.124191	0.0278566
rs9833771	phylum Actinobacteria	C	T	C	T	-0.0490077	0.0076477	0.4423	0.4115	FALSE	FALSE	FALSE	32321506	0.018835	0.6847	Thyroid Cancer	TRUE	reported	textfile	3	32362998	0.0106564	4.07437e-06	14306	ebi-a-GCST90017110	TRUE	reported	igd	2	TRUE	1620354	high	-0.0490077	0.0106564
rs17343978	phylum Bacteroidetes	A	C	A	C	-0.0556041	0.0065762	0.2604	0.2383	FALSE	FALSE	FALSE	27037922	0.021555	0.7603	Thyroid Cancer	TRUE	reported	textfile	22	27433885	0.0120272	7.2247e-06	14306	ebi-a-GCST90017111	TRUE	reported	igd	2	TRUE	1620354	high	-0.0556041	0.0120272
rs62531359	phylum Bacteroidetes	T	G	T	G	0.0657788	0.022234	0.1451	0.155	FALSE	FALSE	FALSE	70003946	0.025761	0.3881	Thyroid Cancer	TRUE	reported	textfile	8	70916181	0.0149886	8.42326e-06	14306	ebi-a-GCST90017111	TRUE	reported	igd	2	TRUE	1620354	high	0.0657788	0.0149886
rs62575403	phylum Bacteroidetes	C	T	C	T	0.145424	-0.024924	0.0437	0.03895	FALSE	FALSE	FALSE	133628698	0.04633	0.5906	Thyroid Cancer	TRUE	reported	textfile	9	136493820	0.0311079	2.95951e-06	14306	ebi-a-GCST90017111	TRUE	reported	igd	2	TRUE	1620354	high	0.145424	0.0311079
rs6586324	phylum Bacteroidetes	T	C	T	C	0.0477792	0.036384	0.4533	0.4273	FALSE	FALSE	FALSE	42522025	0.018822	0.05323	Thyroid Cancer	TRUE	reported	textfile	21	43942135	0.0105437	7.36885e-06	14306	ebi-a-GCST90017111	TRUE	reported	igd	2	TRUE	1620354	high	0.0477792	0.0105437
rs73512608	phylum Bacteroidetes	G	A	G	A	-0.123117	-0.0050036	0.0527	0.09765	FALSE	FALSE	FALSE	69948551	0.035694	0.8885	Thyroid Cancer	TRUE	reported	textfile	13	70522683	0.0236743	2.53893e-07	14306	ebi-a-GCST90017111	TRUE	reported	igd	2	TRUE	1620354	high	-0.123117	0.0236743
rs73846128	phylum Bacteroidetes	A	G	A	G	-0.0664262	-0.0047305	0.17	0.1862	FALSE	FALSE	FALSE	89291104	0.023671	0.8416	Thyroid Cancer	TRUE	reported	textfile	3	89340254	0.0133481	4.783e-07	14306	ebi-a-GCST90017111	TRUE	reported	igd	2	TRUE	1620354	high	-0.0664262	0.0133481
rs7999780	phylum Bacteroidetes	G	A	G	A	0.0543635	-0.0053989	0.2207	0.2264	FALSE	FALSE	FALSE	24389591	0.029911	0.8568	Thyroid Cancer	TRUE	reported	textfile	13	24963729	0.0124067	9.46651e-06	14306	ebi-a-GCST90017111	TRUE	reported	igd	2	TRUE	1620354	high	0.0543635	0.0124067
rs929878	phylum Bacteroidetes	T	C	T	C	0.0540001	-0.0036167	0.7555	0.7762	FALSE	FALSE	FALSE	74256742	0.023327	0.8768	Thyroid Cancer	TRUE	reported	textfile	16	74290641	0.0121526	6.51118e-06	14306	ebi-a-GCST90017111	TRUE	reported	igd	2	TRUE	1620354	high	0.0540001	0.0121526
rs12555298	phylum Cyanobacteria	G	A	G	A	0.0974327	-0.0018475	0.175	0.1943	FALSE	FALSE	FALSE	107727270	0.025475	0.9422	Thyroid Cancer	TRUE	reported	textfile	9	110489551	0.0219351	8.0863e-06	14306	ebi-a-GCST90017112	TRUE	reported	igd	2	TRUE	1620354	high	0.0974327	0.0219351
rs2585223	phylum Cyanobacteria	T	C	T	C	0.111364	-0.021714	0.1531	0.1416	FALSE	FALSE	FALSE	100340683	0.027964	0.4375	Thyroid Cancer	TRUE	reported	textfile	15	100880888	0.0247743	8.85727e-06	14306	ebi-a-GCST90017112	TRUE	reported	igd	2	TRUE	1620354	high	0.111364	0.0247743
rs61972390	phylum Cyanobacteria	T	C	T	C	0.107346	-0.019247	0.168	0.1429	FALSE	FALSE	FALSE	99914504	0.02773	0.4876	Thyroid Cancer	TRUE	reported	textfile	13	100566758	0.0242469	9.11381e-06	14306	ebi-a-GCST90017112	TRUE	reported	igd	2	TRUE	1620354	high	0.107346	0.0242469
rs76531781	phylum Cyanobacteria	T	C	T	C	-0.231868	-0.038083	0.0497	0.04362	FALSE	FALSE	FALSE	21608117	0.044469	0.3918	Thyroid Cancer	TRUE	reported	textfile	7	21647735	0.0493393	2.87336e-06	14306	ebi-a-GCST90017112	TRUE	reported	igd	2	TRUE	1620354	high	-0.231868	0.0493393
rs789068	phylum Cyanobacteria	G	A	G	A	-0.111385	-0.027418	0.172	0.169	FALSE	FALSE	FALSE	1008238	0.026415	0.2993	Thyroid Cancer	TRUE	reported	textfile	18	1008239	0.0212922	1.5717e-07	14306	ebi-a-GCST90017112	TRUE	reported	igd	2	TRUE	1620354	high	-0.111385	0.0212922
rs10202904	phylum Euryarchaeota	G	T	G	T	0.115986	0.03214	0.5328	0.5154	FALSE	FALSE	FALSE	124682691	0.019129	0.09292	Thyroid Cancer	TRUE	reported	textfile	2	125440268	0.0230271	6.18885e-07	14306	ebi-a-GCST90017113	TRUE	reported	igd	2	TRUE	1620354	high	0.115986	0.0230271
rs45498998	phylum Euryarchaeota	G	A	G	A	-0.131882	-0.00027815	0.1849	0.1879	FALSE	FALSE	FALSE	25996679	0.025326	0.9912	Thyroid Cancer	TRUE	reported	textfile	21	27368994	0.029229	5.32451e-06	14306	ebi-a-GCST90017113	TRUE	reported	igd	2	TRUE	1620354	high	-0.131882	0.029229
rs56131665	phylum Euryarchaeota	G	A	G	A	0.176759	-0.0087277	0.0934	0.09559	FALSE	FALSE	FALSE	178733974	0.039257	0.8241	Thyroid Cancer	TRUE	reported	textfile	5	178160975	0.0385787	5.30383e-06	14306	ebi-a-GCST90017113	TRUE	reported	igd	2	TRUE	1620354	high	0.176759	0.0385787
rs7015093	phylum Euryarchaeota	G	A	G	A	-0.118111	-0.0053902	0.2634	0.2499	FALSE	FALSE	FALSE	57106294	0.021417	0.8013	Thyroid Cancer	TRUE	reported	textfile	8	58018853	0.0264389	7.19863e-06	14306	ebi-a-GCST90017113	TRUE	reported	igd	2	TRUE	1620354	high	-0.118111	0.0264389
rs76029318	phylum Euryarchaeota	T	C	T	C	0.214866	-0.046853	0.0646	0.08719	FALSE	FALSE	FALSE	41389655	0.036268	0.1964	Thyroid Cancer	TRUE	reported	textfile	13	41963791	0.0438442	1.04621e-06	14306	ebi-a-GCST90017113	TRUE	reported	igd	2	TRUE	1620354	high	0.214866	0.0438442
rs77658038	phylum Euryarchaeota	A	C	A	C	-0.160157	0.014316	0.1173	0.1358	FALSE	FALSE	FALSE	16284554	0.027005	0.596	Thyroid Cancer	TRUE	reported	textfile	6	16284785	0.0340856	4.75423e-06	14306	ebi-a-GCST90017113	TRUE	reported	igd	2	TRUE	1620354	high	-0.160157	0.0340856
rs112334273	phylum Firmicutes	G	A	G	A	0.0627459	0.0097407	0.2455	0.1941	FALSE	FALSE	FALSE	39331325	0.024368	0.6894	Thyroid Cancer	TRUE	reported	textfile	21	40703251	0.0127415	9.26446e-07	14306	ebi-a-GCST90017114	TRUE	reported	igd	2	TRUE	1620354	high	0.0627459	0.0127415
rs2009919	phylum Firmicutes	C	T	C	T	-0.0536457	0.017813	0.5507	0.5462	FALSE	FALSE	FALSE	11876709	0.024841	0.4733	Thyroid Cancer	TRUE	reported	textfile	17	11780026	0.0106294	4.94721e-07	14306	ebi-a-GCST90017114	TRUE	reported	igd	2	TRUE	1620354	high	-0.0536457	0.0106294
rs2273429	phylum Firmicutes	A	G	A	G	-0.0702112	-0.00052519	0.1074	0.1766	FALSE	FALSE	FALSE	52027354	0.026975	0.9845	Thyroid Cancer	TRUE	reported	textfile	14	52494072	0.0153063	9.26232e-06	14306	ebi-a-GCST90017114	TRUE	reported	igd	2	TRUE	1620354	high	-0.0702112	0.0153063
rs2332027	phylum Firmicutes	A	G	A	G	0.0482656	0.018103	0.5	0.5176	FALSE	FALSE	FALSE	170750887	0.018636	0.3313	Thyroid Cancer	TRUE	reported	textfile	4	171672038	0.0104823	4.04548e-06	14306	ebi-a-GCST90017114	TRUE	reported	igd	2	TRUE	1620354	high	0.0482656	0.0104823
rs2547978	phylum Firmicutes	G	A	G	A	-0.0465802	-0.00694	0.5159	0.5544	FALSE	FALSE	FALSE	98684594	0.018632	0.7095	Thyroid Cancer	TRUE	reported	textfile	5	98020298	0.0105075	8.56841e-06	14306	ebi-a-GCST90017114	TRUE	reported	igd	2	TRUE	1620354	high	-0.0465802	0.0105075
rs3792064	phylum Firmicutes	G	A	G	A	0.0897349	-0.030757	0.0795	0.08623	FALSE	FALSE	FALSE	230813698	0.035978	0.3926	Thyroid Cancer	TRUE	reported	textfile	2	231678413	0.0182532	6.75492e-07	14306	ebi-a-GCST90017114	TRUE	reported	igd	2	TRUE	1620354	high	0.0897349	0.0182532
rs3852931	phylum Firmicutes	T	C	T	C	0.0482086	-0.00091096	0.5338	0.5387	FALSE	FALSE	FALSE	55471425	0.02053	0.9646	Thyroid Cancer	TRUE	reported	textfile	20	54087963	0.0105	4.52595e-06	14306	ebi-a-GCST90017114	TRUE	reported	igd	2	TRUE	1620354	high	0.0482086	0.0105
rs56199908	phylum Firmicutes	T	C	T	C	-0.186194	-0.033942	0.0537	0.05977	FALSE	FALSE	FALSE	2801371	0.039188	0.3864	Thyroid Cancer	TRUE	reported	textfile	9	2801371	0.041051	8.66662e-06	14306	ebi-a-GCST90017114	TRUE	reported	igd	2	TRUE	1620354	high	-0.186194	0.041051
rs6814436	phylum Firmicutes	C	T	C	T	-0.0680205	0.038671	0.8678	0.8563	FALSE	FALSE	FALSE	160586149	0.026463	0.1439	Thyroid Cancer	TRUE	reported	textfile	4	161507301	0.0150844	6.80456e-06	14306	ebi-a-GCST90017114	TRUE	reported	igd	2	TRUE	1620354	high	-0.0680205	0.0150844
rs6815608	phylum Firmicutes	C	T	C	T	-0.0935765	-0.025758	0.9155	0.9234	FALSE	FALSE	FALSE	151210592	0.036733	0.4832	Thyroid Cancer	TRUE	reported	textfile	4	152131744	0.0210869	7.23852e-06	14306	ebi-a-GCST90017114	TRUE	reported	igd	2	TRUE	1620354	high	-0.0935765	0.0210869
rs7247191	phylum Firmicutes	T	C	T	C	-0.0713033	0.054985	0.1382	0.1153	FALSE	FALSE	FALSE	22716783	0.028375	0.05265	Thyroid Cancer	TRUE	reported	textfile	19	22899585	0.0157424	4.73097e-06	14306	ebi-a-GCST90017114	TRUE	reported	igd	2	TRUE	1620354	high	-0.0713033	0.0157424
rs72738886	phylum Firmicutes	T	C	T	C	0.0864609	0.031009	0.0775	0.09692	FALSE	FALSE	FALSE	35770448	0.034779	0.3726	Thyroid Cancer	TRUE	reported	textfile	5	35770550	0.0190398	7.67892e-06	14306	ebi-a-GCST90017114	TRUE	reported	igd	2	TRUE	1620354	high	0.0864609	0.0190398
rs72771021	phylum Firmicutes	C	T	C	T	-0.141357	0.030712	0.0497	0.05365	FALSE	FALSE	FALSE	13799631	0.042557	0.4705	Thyroid Cancer	TRUE	reported	textfile	10	13841631	0.0308303	5.12436e-06	14306	ebi-a-GCST90017114	TRUE	reported	igd	2	TRUE	1620354	high	-0.141357	0.0308303
rs8085381	phylum Firmicutes	A	G	A	G	-0.0647291	0.040182	0.8529	0.8196	FALSE	FALSE	FALSE	31748342	0.026257	0.1259	Thyroid Cancer	TRUE	reported	textfile	18	29328305	0.0146219	8.67261e-06	14306	ebi-a-GCST90017114	TRUE	reported	igd	2	TRUE	1620354	high	-0.0647291	0.0146219
rs992074	phylum Firmicutes	T	C	T	C	-0.233491	0.0067147	0.9652	0.9587	FALSE	FALSE	FALSE	17195484	0.051481	0.8962	Thyroid Cancer	TRUE	reported	textfile	21	18567802	0.050901	8.51609e-06	14306	ebi-a-GCST90017114	TRUE	reported	igd	2	TRUE	1620354	high	-0.233491	0.050901
rs1002941	phylum Lentisphaerae	A	G	A	G	-0.107661	0.023537	0.7207	0.7335	FALSE	FALSE	FALSE	100702485	0.02108	0.2642	Thyroid Cancer	TRUE	reported	textfile	15	101242690	0.0233382	4.30884e-06	14306	ebi-a-GCST90017115	TRUE	reported	igd	2	TRUE	1620354	high	-0.107661	0.0233382
rs11770843	phylum Lentisphaerae	C	T	C	T	0.111896	0.0024897	0.2594	0.2852	FALSE	FALSE	FALSE	147098287	0.021331	0.9071	Thyroid Cancer	TRUE	reported	textfile	7	146795379	0.0234776	1.13813e-06	14306	ebi-a-GCST90017115	TRUE	reported	igd	2	TRUE	1620354	high	0.111896	0.0234776
rs17114848	phylum Lentisphaerae	G	A	G	A	0.148972	0.0013746	0.1093	0.1436	FALSE	FALSE	FALSE	24917388	0.029633	0.963	Thyroid Cancer	TRUE	reported	textfile	15	25162535	0.0324162	6.76986e-06	14306	ebi-a-GCST90017115	TRUE	reported	igd	2	TRUE	1620354	high	0.148972	0.0324162
rs2031282	phylum Lentisphaerae	A	G	A	G	0.120412	-0.012563	0.17	0.1544	FALSE	FALSE	FALSE	20113040	0.027966	0.6533	Thyroid Cancer	TRUE	reported	textfile	13	20687179	0.0270263	5.86462e-06	14306	ebi-a-GCST90017115	TRUE	reported	igd	2	TRUE	1620354	high	0.120412	0.0270263
rs2825714	phylum Lentisphaerae	A	G	A	G	-0.138226	0.00099033	0.1571	0.1512	FALSE	FALSE	FALSE	19651652	0.0286	0.9724	Thyroid Cancer	TRUE	reported	textfile	21	21023966	0.0289096	1.49772e-06	14306	ebi-a-GCST90017115	TRUE	reported	igd	2	TRUE	1620354	high	-0.138226	0.0289096
rs60995569	phylum Lentisphaerae	T	G	T	G	-0.16062	-0.050495	0.0895	0.1204	FALSE	FALSE	FALSE	52170325	0.032251	0.1174	Thyroid Cancer	TRUE	reported	textfile	10	53930085	0.0336806	9.1939e-06	14306	ebi-a-GCST90017115	TRUE	reported	igd	2	TRUE	1620354	high	-0.16062	0.0336806
rs62570196	phylum Lentisphaerae	C	T	C	T	-0.217203	-0.0373	0.0686	0.07057	FALSE	FALSE	FALSE	108323890	0.039196	0.3413	Thyroid Cancer	TRUE	reported	textfile	9	111086170	0.0439621	9.64473e-07	14306	ebi-a-GCST90017115	TRUE	reported	igd	2	TRUE	1620354	high	-0.217203	0.0439621
rs72640280	phylum Lentisphaerae	A	G	A	G	0.220185	-0.035404	0.0537	0.06927	FALSE	FALSE	FALSE	11883735	0.038073	0.3524	Thyroid Cancer	TRUE	reported	textfile	1	11943792	0.0485947	5.19194e-06	14306	ebi-a-GCST90017115	TRUE	reported	igd	2	TRUE	1620354	high	0.220185	0.0485947
rs10750258	phylum Proteobacteria	C	A	C	A	0.0491248	0.037276	0.6064	0.6484	FALSE	FALSE	FALSE	124126791	0.020542	0.06958	Thyroid Cancer	TRUE	reported	textfile	11	123997498	0.010824	8.71907e-06	14306	ebi-a-GCST90017116	TRUE	reported	igd	2	TRUE	1620354	high	0.0491248	0.010824
rs11126162	phylum Proteobacteria	T	C	T	C	-0.0770689	0.0502	0.0885	0.1173	FALSE	FALSE	FALSE	67858902	0.031642	0.1126	Thyroid Cancer	TRUE	reported	textfile	2	68086034	0.0187079	9.25977e-06	14306	ebi-a-GCST90017116	TRUE	reported	igd	2	TRUE	1620354	high	-0.0770689	0.0187079
rs11715072	phylum Proteobacteria	G	A	G	A	-0.0519289	0.0031963	0.2893	0.2955	FALSE	FALSE	FALSE	53686766	0.020227	0.8744	Thyroid Cancer	TRUE	reported	textfile	3	53720793	0.0115246	6.90415e-06	14306	ebi-a-GCST90017116	TRUE	reported	igd	2	TRUE	1620354	high	-0.0519289	0.0115246
rs12150865	phylum Proteobacteria	C	T	C	T	0.0511615	-0.030356	0.4751	0.4825	FALSE	FALSE	FALSE	43001168	0.023746	0.2011	Thyroid Cancer	TRUE	reported	textfile	19	43505320	0.0106407	1.54085e-06	14306	ebi-a-GCST90017116	TRUE	reported	igd	2	TRUE	1620354	high	0.0511615	0.0106407
rs12467198	phylum Proteobacteria	C	T	C	T	0.0498267	0.011322	0.3419	0.3379	FALSE	FALSE	FALSE	124115104	0.019449	0.5605	Thyroid Cancer	TRUE	reported	textfile	2	124872681	0.011138	6.30667e-06	14306	ebi-a-GCST90017116	TRUE	reported	igd	2	TRUE	1620354	high	0.0498267	0.011138
rs2347697	phylum Proteobacteria	G	T	G	T	0.0502281	0.00013362	0.3181	0.3564	FALSE	FALSE	FALSE	134703488	0.019248	0.9945	Thyroid Cancer	TRUE	reported	textfile	7	134388240	0.0108968	4.26914e-06	14306	ebi-a-GCST90017116	TRUE	reported	igd	2	TRUE	1620354	high	0.0502281	0.0108968
rs2532663	phylum Proteobacteria	A	G	A	G	0.125578	-0.026399	0.9374	0.9339	FALSE	FALSE	FALSE	117487723	0.041897	0.5286	Thyroid Cancer	TRUE	reported	textfile	10	119247234	0.0258034	7.4681e-07	14306	ebi-a-GCST90017116	TRUE	reported	igd	2	TRUE	1620354	high	0.125578	0.0258034
rs6707783	phylum Proteobacteria	C	T	C	T	0.0849594	0.051766	0.1153	0.07853	FALSE	FALSE	FALSE	51826753	0.032937	0.116	Thyroid Cancer	TRUE	reported	textfile	2	52053891	0.0187782	8.08593e-06	14306	ebi-a-GCST90017116	TRUE	reported	igd	2	TRUE	1620354	high	0.0849594	0.0187782
rs72771021	phylum Proteobacteria	C	T	C	T	0.141726	0.030712	0.0497	0.05365	FALSE	FALSE	FALSE	13799631	0.042557	0.4705	Thyroid Cancer	TRUE	reported	textfile	10	13841631	0.0309242	7.18092e-06	14306	ebi-a-GCST90017116	TRUE	reported	igd	2	TRUE	1620354	high	0.141726	0.0309242
rs922773	phylum Proteobacteria	C	T	C	T	-0.0803778	-0.016904	0.1402	0.1262	FALSE	FALSE	FALSE	66267618	0.029805	0.5706	Thyroid Cancer	TRUE	reported	textfile	3	66318042	0.0157851	3.67959e-07	14306	ebi-a-GCST90017116	TRUE	reported	igd	2	TRUE	1620354	high	-0.0803778	0.0157851
rs10872669	family Bacteroidales S24 7group	G	A	G	A	0.123071	-0.040241	0.8926	0.8957	FALSE	FALSE	FALSE	151194037	0.033516	0.2299	Thyroid Cancer	TRUE	reported	textfile	6	151515172	0.0275665	9.49008e-06	14306	ebi-a-GCST90016928	TRUE	reported	igd	2	TRUE	1620354	high	0.123071	0.0275665
rs12748533	family Bacteroidales S24 7group	G	T	G	T	-0.0821108	0.0080113	0.2972	0.3144	FALSE	FALSE	FALSE	242603950	0.020148	0.6909	Thyroid Cancer	TRUE	reported	textfile	1	242767252	0.0172701	2.59018e-06	14306	ebi-a-GCST90016928	TRUE	reported	igd	2	TRUE	1620354	high	-0.0821108	0.0172701
rs17043785	family Bacteroidales S24 7group	T	C	T	C	-0.176187	0.015999	0.0596	0.0859	FALSE	FALSE	FALSE	52912224	0.035068	0.6482	Thyroid Cancer	TRUE	reported	textfile	2	53139362	0.0347133	5.11835e-07	14306	ebi-a-GCST90016928	TRUE	reported	igd	2	TRUE	1620354	high	-0.176187	0.0347133
rs1850003	family Bacteroidales S24 7group	A	G	A	G	0.084048	0.038786	0.3072	0.2468	FALSE	FALSE	FALSE	47048773	0.021092	0.06593	Thyroid Cancer	TRUE	reported	textfile	15	47340971	0.0177806	2.4053e-06	14306	ebi-a-GCST90016928	TRUE	reported	igd	2	TRUE	1620354	high	0.084048	0.0177806
rs61508842	family Bacteroidales S24 7group	T	C	T	C	0.122574	-0.0022466	0.1223	0.0884	FALSE	FALSE	FALSE	158935756	0.032342	0.9446	Thyroid Cancer	TRUE	reported	textfile	3	158653545	0.0272389	7.82781e-06	14306	ebi-a-GCST90016928	TRUE	reported	igd	2	TRUE	1620354	high	0.122574	0.0272389
rs7217209	family Bacteroidales S24 7group	C	T	C	T	0.0843019	-0.06855	0.173	0.3744	FALSE	FALSE	FALSE	21301888	0.039243	0.08067	Thyroid Cancer	TRUE	reported	textfile	17	21205200	0.0187308	8.42946e-06	14306	ebi-a-GCST90016928	TRUE	reported	igd	2	TRUE	1620354	high	0.0843019	0.0187308
rs738193	family Bacteroidales S24 7group	T	C	T	C	0.0847328	0.0041703	0.3549	0.4041	FALSE	FALSE	FALSE	25547355	0.020398	0.838	Thyroid Cancer	TRUE	reported	textfile	22	25943322	0.0165856	3.82164e-07	14306	ebi-a-GCST90016928	TRUE	reported	igd	2	TRUE	1620354	high	0.0847328	0.0165856
rs78609301	family Bacteroidales S24 7group	A	G	A	G	-0.0867065	0.023958	0.2167	0.2113	FALSE	FALSE	FALSE	62526842	0.022385	0.2845	Thyroid Cancer	TRUE	reported	textfile	6	63236747	0.0195709	7.093e-06	14306	ebi-a-GCST90016928	TRUE	reported	igd	2	TRUE	1620354	high	-0.0867065	0.0195709
rs941000	family Bacteroidales S24 7group	T	C	T	C	-0.0850266	0.046175	0.5915	0.622	FALSE	FALSE	FALSE	91085352	0.019107	0.01566	Thyroid Cancer	TRUE	reported	textfile	7	90714667	0.0163382	3.15559e-07	14306	ebi-a-GCST90016928	TRUE	reported	igd	2	TRUE	1620354	high	-0.0850266	0.0163382
rs10108398	phylum Tenericutes	G	A	G	A	0.0769142	0.025521	0.2913	0.2479	FALSE	FALSE	FALSE	58528265	0.022549	0.2577	Thyroid Cancer	TRUE	reported	textfile	8	59440824	0.0153953	1.09001e-06	14306	ebi-a-GCST90017117	TRUE	reported	igd	2	TRUE	1620354	high	0.0769142	0.0153953
rs11890098	phylum Tenericutes	A	G	A	G	0.074438	-0.012795	0.2555	0.2429	FALSE	FALSE	FALSE	156676037	0.021386	0.5496	Thyroid Cancer	TRUE	reported	textfile	2	157532549	0.0153389	9.56577e-07	14306	ebi-a-GCST90017117	TRUE	reported	igd	2	TRUE	1620354	high	0.074438	0.0153389
rs12566890	phylum Tenericutes	T	G	T	G	-0.101147	0.0062565	0.0954	0.1226	FALSE	FALSE	FALSE	61385192	0.032417	0.847	Thyroid Cancer	TRUE	reported	textfile	1	61850864	0.0230978	3.65098e-06	14306	ebi-a-GCST90017117	TRUE	reported	igd	2	TRUE	1620354	high	-0.101147	0.0230978
rs17214486	phylum Tenericutes	C	A	C	A	0.06099	-0.0043575	0.4016	0.3671	FALSE	FALSE	FALSE	96693337	0.019116	0.8197	Thyroid Cancer	TRUE	reported	textfile	14	97159674	0.0135623	6.60861e-06	14306	ebi-a-GCST90017117	TRUE	reported	igd	2	TRUE	1620354	high	0.06099	0.0135623
rs2464826	phylum Tenericutes	A	C	A	C	0.0944239	0.046633	0.1262	0.1061	FALSE	FALSE	FALSE	79860934	0.032202	0.1476	Thyroid Cancer	TRUE	reported	textfile	7	79490250	0.0211806	8.39499e-06	14306	ebi-a-GCST90017117	TRUE	reported	igd	2	TRUE	1620354	high	0.0944239	0.0211806
rs28537087	phylum Tenericutes	G	A	G	A	0.0820873	-0.015084	0.164	0.1555	FALSE	FALSE	FALSE	94766447	0.027181	0.5789	Thyroid Cancer	TRUE	reported	textfile	15	95309676	0.0188312	8.07402e-06	14306	ebi-a-GCST90017117	TRUE	reported	igd	2	TRUE	1620354	high	0.0820873	0.0188312
rs3768491	phylum Tenericutes	G	A	G	A	0.0681052	-0.011864	0.7137	0.7491	FALSE	FALSE	FALSE	109423364	0.021014	0.5723	Thyroid Cancer	TRUE	reported	textfile	1	109965986	0.0149061	4.2335e-06	14306	ebi-a-GCST90017117	TRUE	reported	igd	2	TRUE	1620354	high	0.0681052	0.0149061
rs6043847	phylum Tenericutes	T	C	T	C	-0.114937	0.041784	0.0696	0.1184	FALSE	FALSE	FALSE	16278879	0.032623	0.2003	Thyroid Cancer	TRUE	reported	textfile	20	16259524	0.0248606	4.55481e-06	14306	ebi-a-GCST90017117	TRUE	reported	igd	2	TRUE	1620354	high	-0.114937	0.0248606
rs72901605	phylum Tenericutes	T	C	T	C	-0.0841852	0.055249	0.1859	0.1408	FALSE	FALSE	FALSE	47082326	0.025558	0.03064	Thyroid Cancer	TRUE	reported	textfile	11	47103877	0.0178119	3.25792e-06	14306	ebi-a-GCST90017117	TRUE	reported	igd	2	TRUE	1620354	high	-0.0841852	0.0178119
rs74603314	phylum Tenericutes	T	C	T	C	0.221639	-0.10761	0.0457	0.04173	FALSE	FALSE	FALSE	46050515	0.050519	0.03316	Thyroid Cancer	TRUE	reported	textfile	14	46519718	0.0462918	1.5569e-06	14306	ebi-a-GCST90017117	TRUE	reported	igd	2	TRUE	1620354	high	0.221639	0.0462918
rs78169027	phylum Tenericutes	A	G	A	G	-0.108283	-0.033217	0.1083	0.07619	FALSE	FALSE	FALSE	108568360	0.034201	0.3314	Thyroid Cancer	TRUE	reported	textfile	11	108439087	0.0237289	5.87611e-06	14306	ebi-a-GCST90017117	TRUE	reported	igd	2	TRUE	1620354	high	-0.108283	0.0237289
rs11252894	phylum Verrucomicrobia	A	C	A	C	0.0784055	-0.0039227	0.1978	0.1932	FALSE	FALSE	FALSE	5030858	0.025124	0.8759	Thyroid Cancer	TRUE	reported	textfile	10	5073050	0.0162769	1.10555e-06	14306	ebi-a-GCST90017118	TRUE	reported	igd	2	TRUE	1620354	high	0.0784055	0.0162769
rs117107102	phylum Verrucomicrobia	A	G	A	G	0.204283	-0.088442	0.0447	0.05047	FALSE	FALSE	FALSE	51947265	0.047048	0.06013	Thyroid Cancer	TRUE	reported	textfile	18	49473635	0.0427565	2.67935e-06	14306	ebi-a-GCST90017118	TRUE	reported	igd	2	TRUE	1620354	high	0.204283	0.0427565
rs11729256	phylum Verrucomicrobia	T	C	T	C	0.0696984	-0.025592	0.2386	0.2652	FALSE	FALSE	FALSE	94106121	0.021537	0.2347	Thyroid Cancer	TRUE	reported	textfile	4	95027272	0.0146953	2.23404e-06	14306	ebi-a-GCST90017118	TRUE	reported	igd	2	TRUE	1620354	high	0.0696984	0.0146953
rs12512971	phylum Verrucomicrobia	A	C	A	C	0.171057	0.0046776	0.0487	0.121	FALSE	FALSE	FALSE	16547352	0.036269	0.8974	Thyroid Cancer	TRUE	reported	textfile	4	16548975	0.0398053	9.81386e-06	14306	ebi-a-GCST90017118	TRUE	reported	igd	2	TRUE	1620354	high	0.171057	0.0398053
rs12908520	phylum Verrucomicrobia	G	A	G	A	0.0594916	-0.01797	0.4563	0.4247	FALSE	FALSE	FALSE	97027427	0.018628	0.3347	Thyroid Cancer	TRUE	reported	textfile	15	97570657	0.012823	3.40447e-06	14306	ebi-a-GCST90017118	TRUE	reported	igd	2	TRUE	1620354	high	0.0594916	0.012823
rs2602429	phylum Verrucomicrobia	T	C	T	C	-0.0764148	-0.057517	0.7783	0.7246	FALSE	FALSE	FALSE	81029544	0.02295	0.0122	Thyroid Cancer	TRUE	reported	textfile	16	81063149	0.0153487	8.71044e-07	14306	ebi-a-GCST90017118	TRUE	reported	igd	2	TRUE	1620354	high	-0.0764148	0.0153487
rs3995795	phylum Verrucomicrobia	C	T	C	T	0.0610914	0.011868	0.3181	0.3075	FALSE	FALSE	FALSE	11347615	0.02153	0.5815	Thyroid Cancer	TRUE	reported	textfile	10	11389614	0.0138592	9.7221e-06	14306	ebi-a-GCST90017118	TRUE	reported	igd	2	TRUE	1620354	high	0.0610914	0.0138592
rs45598138	phylum Verrucomicrobia	C	A	C	A	-0.143901	-0.053048	0.0517	0.03699	FALSE	FALSE	FALSE	55056410	0.04592	0.248	Thyroid Cancer	TRUE	reported	textfile	1	55522083	0.03054	2.19129e-06	14306	ebi-a-GCST90017118	TRUE	reported	igd	2	TRUE	1620354	high	-0.143901	0.03054
rs61779207	phylum Verrucomicrobia	G	A	G	A	-0.0755253	-0.011131	0.1779	0.1718	FALSE	FALSE	FALSE	40608800	0.024016	0.643	Thyroid Cancer	TRUE	reported	textfile	1	41074472	0.0164385	5.27971e-06	14306	ebi-a-GCST90017118	TRUE	reported	igd	2	TRUE	1620354	high	-0.0755253	0.0164385
rs74542928	phylum Verrucomicrobia	T	C	T	C	0.115994	0.01842	0.0785	0.07818	FALSE	FALSE	FALSE	99623031	0.035395	0.6028	Thyroid Cancer	TRUE	reported	textfile	4	100544188	0.0231324	4.08376e-07	14306	ebi-a-GCST90017118	TRUE	reported	igd	2	TRUE	1620354	high	0.115994	0.0231324
rs76430504	phylum Verrucomicrobia	T	C	T	C	-0.11753	0.074748	0.0557	0.06636	FALSE	FALSE	FALSE	40438056	0.041155	0.06933	Thyroid Cancer	TRUE	reported	textfile	5	40438158	0.025458	3.49559e-06	14306	ebi-a-GCST90017118	TRUE	reported	igd	2	TRUE	1620354	high	-0.11753	0.025458
rs9349825	phylum Verrucomicrobia	A	G	A	G	-0.0660243	0.029806	0.2793	0.2437	FALSE	FALSE	FALSE	56476683	0.021307	0.1619	Thyroid Cancer	TRUE	reported	textfile	6	56341481	0.0143911	6.2748e-06	14306	ebi-a-GCST90017118	TRUE	reported	igd	2	TRUE	1620354	high	-0.0660243	0.0143911
rs10831953	family Bifidobacteriaceae	G	A	G	A	0.0537537	0.001585	0.333	0.3235	FALSE	FALSE	FALSE	13076504	0.020174	0.9374	Thyroid Cancer	TRUE	reported	textfile	11	13098051	0.0123746	9.94741e-06	14306	ebi-a-GCST90016929	TRUE	reported	igd	2	TRUE	1620354	high	0.0537537	0.0123746
rs12446429	family Bifidobacteriaceae	T	C	T	C	0.0810099	0.0099325	0.1362	0.1559	FALSE	FALSE	FALSE	848055	0.030412	0.744	Thyroid Cancer	TRUE	reported	textfile	16	898055	0.019073	8.52884e-06	14306	ebi-a-GCST90016929	TRUE	reported	igd	2	TRUE	1620354	high	0.0810099	0.019073
rs13020688	family Bifidobacteriaceae	G	A	G	A	0.0584045	0.027624	0.3529	0.3155	FALSE	FALSE	FALSE	192013806	0.021457	0.198	Thyroid Cancer	TRUE	reported	textfile	2	192878532	0.0122081	1.57373e-06	14306	ebi-a-GCST90016929	TRUE	reported	igd	2	TRUE	1620354	high	0.0584045	0.0122081
rs182549	family Bifidobacteriaceae	T	C	T	C	-0.11707	0.0071812	0.5089	0.7073	FALSE	FALSE	FALSE	135859184	0.024381	0.7683	Thyroid Cancer	TRUE	reported	textfile	2	136616754	0.0126703	5.94155e-20	14306	ebi-a-GCST90016929	TRUE	reported	igd	2	TRUE	1620354	high	-0.11707	0.0126703
rs55888705	family Bifidobacteriaceae	A	G	A	G	0.053673	-0.020862	0.3867	0.3382	FALSE	FALSE	FALSE	1516099	0.020873	0.3176	Thyroid Cancer	TRUE	reported	textfile	4	1517826	0.0120586	8.66204e-06	14306	ebi-a-GCST90016929	TRUE	reported	igd	2	TRUE	1620354	high	0.053673	0.0120586
rs6899771	family Bifidobacteriaceae	A	G	A	G	-0.0914312	0.027384	0.0954	0.0816	FALSE	FALSE	FALSE	96958344	0.032578	0.4006	Thyroid Cancer	TRUE	reported	textfile	6	97406220	0.0202604	7.27998e-06	14306	ebi-a-GCST90016929	TRUE	reported	igd	2	TRUE	1620354	high	-0.0914312	0.0202604
rs7174549	family Bifidobacteriaceae	T	C	T	C	-0.0551726	0.0079233	0.6441	0.7002	FALSE	FALSE	FALSE	91920073	0.019946	0.6912	Thyroid Cancer	TRUE	reported	textfile	15	92463303	0.0124655	6.86784e-06	14306	ebi-a-GCST90016929	TRUE	reported	igd	2	TRUE	1620354	high	-0.0551726	0.0124655
rs7322849	family Bifidobacteriaceae	T	C	T	C	0.110676	-0.016218	0.0964	0.1816	FALSE	FALSE	FALSE	112205515	0.033869	0.632	Thyroid Cancer	TRUE	reported	textfile	13	112859829	0.0200996	1.74032e-08	14306	ebi-a-GCST90016929	TRUE	reported	igd	2	TRUE	1620354	high	0.110676	0.0200996
rs73797465	family Bifidobacteriaceae	T	G	T	G	-0.0942612	0.042708	0.0865	0.08159	FALSE	FALSE	FALSE	143413902	0.037332	0.2526	Thyroid Cancer	TRUE	reported	textfile	5	142793467	0.0208421	4.84953e-06	14306	ebi-a-GCST90016929	TRUE	reported	igd	2	TRUE	1620354	high	-0.0942612	0.0208421
rs10875374	family Clostridiaceae1	T	C	T	C	0.0536759	-0.029811	0.5517	0.5507	FALSE	FALSE	FALSE	101339253	0.018433	0.1058	Thyroid Cancer	TRUE	reported	textfile	1	101804809	0.0119436	8.09823e-06	14306	ebi-a-GCST90016931	TRUE	reported	igd	2	TRUE	1620354	high	0.0536759	0.0119436
rs12186080	family Clostridiaceae1	G	A	G	A	0.0748236	-0.048462	0.161	0.1643	FALSE	FALSE	FALSE	132877783	0.026488	0.06731	Thyroid Cancer	TRUE	reported	textfile	3	132596627	0.016246	5.33962e-06	14306	ebi-a-GCST90016931	TRUE	reported	igd	2	TRUE	1620354	high	0.0748236	0.016246
rs12341505	family Clostridiaceae1	G	A	G	A	0.0814503	-0.0094049	0.1113	0.1229	FALSE	FALSE	FALSE	133845759	0.028156	0.7384	Thyroid Cancer	TRUE	reported	textfile	9	136710881	0.0179338	4.54485e-06	14306	ebi-a-GCST90016931	TRUE	reported	igd	2	TRUE	1620354	high	0.0814503	0.0179338
rs2795528	family Clostridiaceae1	G	A	G	A	-0.180969	0.032287	0.0487	0.05906	FALSE	FALSE	FALSE	42774816	0.041937	0.4414	Thyroid Cancer	TRUE	reported	textfile	10	43270264	0.0390911	3.80627e-06	14306	ebi-a-GCST90016931	TRUE	reported	igd	2	TRUE	1620354	high	-0.180969	0.0390911
rs2817172	family Clostridiaceae1	C	T	C	T	0.0563367	0.013681	0.4125	0.4103	FALSE	FALSE	FALSE	3124955	0.020491	0.5044	Thyroid Cancer	TRUE	reported	textfile	1	3041519	0.012392	5.27024e-06	14306	ebi-a-GCST90016931	TRUE	reported	igd	2	TRUE	1620354	high	0.0563367	0.012392
rs4723021	family Clostridiaceae1	T	C	T	C	-0.106376	0.014787	0.0577	0.07912	FALSE	FALSE	FALSE	30895044	0.036042	0.6816	Thyroid Cancer	TRUE	reported	textfile	7	30934659	0.0241944	7.42147e-06	14306	ebi-a-GCST90016931	TRUE	reported	igd	2	TRUE	1620354	high	-0.106376	0.0241944
rs550843	family Clostridiaceae1	T	C	T	C	-0.0734787	-0.00041178	0.1491	0.1786	FALSE	FALSE	FALSE	165309343	0.024786	0.9867	Thyroid Cancer	TRUE	reported	textfile	6	165722832	0.0168383	7.0912e-06	14306	ebi-a-GCST90016931	TRUE	reported	igd	2	TRUE	1620354	high	-0.0734787	0.0168383
rs56188186	family Clostridiaceae1	A	G	A	G	0.0967773	-0.0086935	0.0755	0.0881	FALSE	FALSE	FALSE	87677084	0.038265	0.8203	Thyroid Cancer	TRUE	reported	textfile	16	87710690	0.0217471	8.24442e-06	14306	ebi-a-GCST90016931	TRUE	reported	igd	2	TRUE	1620354	high	0.0967773	0.0217471
rs62397761	family Clostridiaceae1	A	G	A	G	0.0615805	0.037567	0.2863	0.25	FALSE	FALSE	FALSE	48125278	0.021082	0.07476	Thyroid Cancer	TRUE	reported	textfile	6	48093014	0.0136198	9.07716e-06	14306	ebi-a-GCST90016931	TRUE	reported	igd	2	TRUE	1620354	high	0.0615805	0.0136198
rs881532	family Clostridiaceae1	G	A	G	A	0.0533035	0.014554	0.5229	0.5302	FALSE	FALSE	FALSE	47411024	0.020409	0.4758	Thyroid Cancer	TRUE	reported	textfile	22	47806774	0.0119011	7.8966e-06	14306	ebi-a-GCST90016931	TRUE	reported	igd	2	TRUE	1620354	high	0.0533035	0.0119011
rs10517600	family Clostridiales vadin BB60 group	G	T	G	T	-0.0626993	0.0027847	0.4642	0.395	FALSE	FALSE	FALSE	154711806	0.020286	0.8908	Thyroid Cancer	TRUE	reported	textfile	4	155632958	0.0139364	6.82763e-06	14306	ebi-a-GCST90016932	TRUE	reported	igd	2	TRUE	1620354	high	-0.0626993	0.0139364
rs10904722	family Clostridiales vadin BB60 group	C	T	C	T	-0.0672314	0.012681	0.2813	0.3352	FALSE	FALSE	FALSE	6672462	0.019785	0.5216	Thyroid Cancer	TRUE	reported	textfile	10	6714424	0.0147123	5.04836e-06	14306	ebi-a-GCST90016932	TRUE	reported	igd	2	TRUE	1620354	high	-0.0672314	0.0147123
rs13409132	family Clostridiales vadin BB60 group	A	G	A	G	-0.165419	0.0053489	0.0447	0.04737	FALSE	FALSE	FALSE	204751623	0.04275	0.9004	Thyroid Cancer	TRUE	reported	textfile	2	205616346	0.0352154	4.3723e-06	14306	ebi-a-GCST90016932	TRUE	reported	igd	2	TRUE	1620354	high	-0.165419	0.0352154
rs17121075	family Clostridiales vadin BB60 group	G	A	G	A	0.0769254	-0.007619	0.168	0.1874	FALSE	FALSE	FALSE	85390452	0.024903	0.7596	Thyroid Cancer	TRUE	reported	textfile	14	85856796	0.0172234	7.91425e-06	14306	ebi-a-GCST90016932	TRUE	reported	igd	2	TRUE	1620354	high	0.0769254	0.0172234
rs2191834	family Clostridiales vadin BB60 group	T	G	T	G	-0.0746375	-0.020003	0.7604	0.6965	FALSE	FALSE	FALSE	229078235	0.022189	0.3673	Thyroid Cancer	TRUE	reported	textfile	2	229942951	0.0159136	2.50196e-06	14306	ebi-a-GCST90016932	TRUE	reported	igd	2	TRUE	1620354	high	-0.0746375	0.0159136
rs34088226	family Clostridiales vadin BB60 group	A	G	A	G	-0.117807	0.026062	0.0706	0.06535	FALSE	FALSE	FALSE	4308833	0.042333	0.5381	Thyroid Cancer	TRUE	reported	textfile	5	4308946	0.026924	7.66214e-06	14306	ebi-a-GCST90016932	TRUE	reported	igd	2	TRUE	1620354	high	-0.117807	0.026924
rs55682560	family Clostridiales vadin BB60 group	C	T	C	T	-0.131519	0.000136	0.0696	0.07054	FALSE	FALSE	FALSE	86849059	0.03628	0.997	Thyroid Cancer	TRUE	reported	textfile	15	87392290	0.0261319	4.97038e-07	14306	ebi-a-GCST90016932	TRUE	reported	igd	2	TRUE	1620354	high	-0.131519	0.0261319
rs6588624	family Clostridiales vadin BB60 group	A	G	A	G	0.0662317	0.0071802	0.5288	0.4752	FALSE	FALSE	FALSE	56383867	0.01864	0.7001	Thyroid Cancer	TRUE	reported	textfile	1	56849539	0.0138147	1.79287e-06	14306	ebi-a-GCST90016932	TRUE	reported	igd	2	TRUE	1620354	high	0.0662317	0.0138147
rs66714985	family Clostridiales vadin BB60 group	A	C	A	C	0.116908	-0.022044	0.0845	0.1163	FALSE	FALSE	FALSE	3447600	0.031156	0.4792	Thyroid Cancer	TRUE	reported	textfile	8	3305122	0.0252447	4.85333e-06	14306	ebi-a-GCST90016932	TRUE	reported	igd	2	TRUE	1620354	high	0.116908	0.0252447
rs7725895	family Clostridiales vadin BB60 group	A	G	A	G	-0.116224	-0.0085548	0.0895	0.1471	FALSE	FALSE	FALSE	142865333	0.030571	0.7796	Thyroid Cancer	TRUE	reported	textfile	5	142244898	0.0240367	3.94357e-06	14306	ebi-a-GCST90016932	TRUE	reported	igd	2	TRUE	1620354	high	-0.116224	0.0240367
rs989682	family Clostridiales vadin BB60 group	A	G	A	G	0.070194	0.027053	0.2823	0.3282	FALSE	FALSE	FALSE	15522946	0.020038	0.177	Thyroid Cancer	TRUE	reported	textfile	3	15564453	0.0155364	6.84715e-06	14306	ebi-a-GCST90016932	TRUE	reported	igd	2	TRUE	1620354	high	0.070194	0.0155364
rs11073596	family Coriobacteriaceae	G	T	G	T	-0.0510212	-0.008863	0.66	0.5891	FALSE	FALSE	FALSE	85890348	0.024578	0.7184	Thyroid Cancer	TRUE	reported	textfile	15	86433579	0.0114339	8.14442e-06	14306	ebi-a-GCST90016933	TRUE	reported	igd	2	TRUE	1620354	high	-0.0510212	0.0114339
rs11250875	family Coriobacteriaceae	T	C	T	C	0.06075	0.0050244	0.2087	0.2237	FALSE	FALSE	FALSE	1880537	0.022286	0.8216	Thyroid Cancer	TRUE	reported	textfile	10	1922731	0.0130939	4.82848e-06	14306	ebi-a-GCST90016933	TRUE	reported	igd	2	TRUE	1620354	high	0.06075	0.0130939
rs11656361	family Coriobacteriaceae	A	C	A	C	0.0773006	0.0054449	0.1292	0.123	FALSE	FALSE	FALSE	8218014	0.030471	0.8582	Thyroid Cancer	TRUE	reported	textfile	17	8121332	0.017553	8.0201e-06	14306	ebi-a-GCST90016933	TRUE	reported	igd	2	TRUE	1620354	high	0.0773006	0.017553
rs12974142	family Coriobacteriaceae	G	A	G	A	0.0789796	0.06804	0.1083	0.0961	FALSE	FALSE	FALSE	52391913	0.03309	0.03977	Thyroid Cancer	TRUE	reported	textfile	19	52895166	0.0177205	8.51236e-06	14306	ebi-a-GCST90016933	TRUE	reported	igd	2	TRUE	1620354	high	0.0789796	0.0177205
rs13307134	family Coriobacteriaceae	T	C	T	C	-0.0565686	0.031093	0.7644	0.789	FALSE	FALSE	FALSE	105444233	0.024057	0.1962	Thyroid Cancer	TRUE	reported	textfile	7	105084680	0.0126265	7.79938e-06	14306	ebi-a-GCST90016933	TRUE	reported	igd	2	TRUE	1620354	high	-0.0565686	0.0126265
rs1397793	family Coriobacteriaceae	A	G	A	G	0.0498855	-0.013664	0.6143	0.6244	FALSE	FALSE	FALSE	91175634	0.02122	0.5196	Thyroid Cancer	TRUE	reported	textfile	5	90471451	0.0112446	9.77372e-06	14306	ebi-a-GCST90016933	TRUE	reported	igd	2	TRUE	1620354	high	0.0498855	0.0112446
rs1816223	family Coriobacteriaceae	G	A	G	A	0.0586265	0.0043926	0.7893	0.7738	FALSE	FALSE	FALSE	11341087	0.023932	0.8544	Thyroid Cancer	TRUE	reported	textfile	12	11494021	0.0129006	4.84117e-06	14306	ebi-a-GCST90016933	TRUE	reported	igd	2	TRUE	1620354	high	0.0586265	0.0129006
rs240104	family Coriobacteriaceae	T	C	T	C	-0.0603429	-0.0046575	0.2445	0.2353	FALSE	FALSE	FALSE	176602295	0.023713	0.8443	Thyroid Cancer	TRUE	reported	textfile	1	176571431	0.0126849	1.51604e-06	14306	ebi-a-GCST90016933	TRUE	reported	igd	2	TRUE	1620354	high	-0.0603429	0.0126849
rs2442778	family Coriobacteriaceae	A	G	A	G	0.116408	-0.039722	0.9543	0.9399	FALSE	FALSE	FALSE	11612938	0.039663	0.3166	Thyroid Cancer	TRUE	reported	textfile	3	11654412	0.0258545	9.02693e-06	14306	ebi-a-GCST90016933	TRUE	reported	igd	2	TRUE	1620354	high	0.116408	0.0258545
rs34739816	family Coriobacteriaceae	G	T	G	T	0.0965017	0.0087452	0.0815	0.07776	FALSE	FALSE	FALSE	39220432	0.036707	0.8117	Thyroid Cancer	TRUE	reported	textfile	17	37376685	0.0207666	3.88356e-06	14306	ebi-a-GCST90016933	TRUE	reported	igd	2	TRUE	1620354	high	0.0965017	0.0207666
rs67561917	family Coriobacteriaceae	A	G	A	G	-0.0714367	-0.00081745	0.1421	0.1445	FALSE	FALSE	FALSE	63440724	0.028063	0.9768	Thyroid Cancer	TRUE	reported	textfile	20	62072077	0.0154113	5.39126e-06	14306	ebi-a-GCST90016933	TRUE	reported	igd	2	TRUE	1620354	high	-0.0714367	0.0154113
rs719099	family Coriobacteriaceae	A	G	A	G	0.0778402	-0.0079317	0.1362	0.1357	FALSE	FALSE	FALSE	64039457	0.029589	0.7886	Thyroid Cancer	TRUE	reported	textfile	10	65799217	0.0155815	5.43313e-07	14306	ebi-a-GCST90016933	TRUE	reported	igd	2	TRUE	1620354	high	0.0778402	0.0155815
rs8010111	family Coriobacteriaceae	A	G	A	G	0.103377	0.052854	0.9354	0.9408	FALSE	FALSE	FALSE	39191305	0.038287	0.1674	Thyroid Cancer	TRUE	reported	textfile	14	39660509	0.0229286	6.8962e-06	14306	ebi-a-GCST90016933	TRUE	reported	igd	2	TRUE	1620354	high	0.103377	0.0229286
rs112893842	family Defluviitaleaceae	T	C	T	C	0.110761	0.073355	0.0974	0.1454	FALSE	FALSE	FALSE	8786663	0.027614	0.007897	Thyroid Cancer	TRUE	reported	textfile	9	8786663	0.0232545	2.7503e-06	14306	ebi-a-GCST90016934	TRUE	reported	igd	2	TRUE	1620354	high	0.110761	0.0232545
rs17051335	family Defluviitaleaceae	C	T	C	T	-0.134314	0.068213	0.0795	0.06579	FALSE	FALSE	FALSE	121281755	0.035721	0.05618	Thyroid Cancer	TRUE	reported	textfile	4	122202910	0.0292201	4.58121e-06	14306	ebi-a-GCST90016934	TRUE	reported	igd	2	TRUE	1620354	high	-0.134314	0.0292201
rs4344384	family Defluviitaleaceae	T	G	T	G	-0.0708803	0.013428	0.5258	0.5024	FALSE	FALSE	FALSE	64647609	0.01846	0.467	Thyroid Cancer	TRUE	reported	textfile	10	66407366	0.0156121	5.86017e-06	14306	ebi-a-GCST90016934	TRUE	reported	igd	2	TRUE	1620354	high	-0.0708803	0.0156121
rs4677103	family Defluviitaleaceae	A	G	A	G	0.0977203	0.0019697	0.171	0.2847	FALSE	FALSE	FALSE	72158643	0.02343	0.933	Thyroid Cancer	TRUE	reported	textfile	3	72207794	0.0197033	9.42193e-07	14306	ebi-a-GCST90016934	TRUE	reported	igd	2	TRUE	1620354	high	0.0977203	0.0197033
rs55658617	family Defluviitaleaceae	T	C	T	C	0.177314	0.029675	0.0696	0.0591	FALSE	FALSE	FALSE	40439076	0.041384	0.4733	Thyroid Cancer	TRUE	reported	textfile	21	41811003	0.0361844	1.40608e-06	14306	ebi-a-GCST90016934	TRUE	reported	igd	2	TRUE	1620354	high	0.177314	0.0361844
rs72731813	family Defluviitaleaceae	C	T	C	T	-0.149751	0.030323	0.0815	0.08207	FALSE	FALSE	FALSE	146493591	0.035513	0.3932	Thyroid Cancer	TRUE	reported	textfile	4	147414743	0.0293415	2.75778e-07	14306	ebi-a-GCST90016934	TRUE	reported	igd	2	TRUE	1620354	high	-0.149751	0.0293415
rs9608282	family Defluviitaleaceae	T	G	T	G	0.139014	-0.074447	0.0656	0.0669	FALSE	FALSE	FALSE	24408113	0.039492	0.05941	Thyroid Cancer	TRUE	reported	textfile	22	24804081	0.0299429	4.60829e-06	14306	ebi-a-GCST90016934	TRUE	reported	igd	2	TRUE	1620354	high	0.139014	0.0299429
rs9725395	family Defluviitaleaceae	A	G	A	G	-0.138357	-0.051618	0.0875	0.08419	FALSE	FALSE	FALSE	84739949	0.037277	0.1661	Thyroid Cancer	TRUE	reported	textfile	1	85205632	0.0295185	3.41374e-06	14306	ebi-a-GCST90016934	TRUE	reported	igd	2	TRUE	1620354	high	-0.138357	0.0295185
rs112381107	family Desulfovibrionaceae	C	T	C	T	0.211435	0.025335	0.0477	0.05093	FALSE	FALSE	FALSE	15269707	0.046618	0.5868	Thyroid Cancer	TRUE	reported	textfile	9	15269705	0.0456962	2.81877e-06	14306	ebi-a-GCST90016935	TRUE	reported	igd	2	TRUE	1620354	high	0.211435	0.0456962
rs11599763	family Desulfovibrionaceae	C	T	C	T	0.0555931	0.026748	0.6103	0.5565	FALSE	FALSE	FALSE	11813600	0.02083	0.1991	Thyroid Cancer	TRUE	reported	textfile	10	11855599	0.0117493	2.49701e-06	14306	ebi-a-GCST90016935	TRUE	reported	igd	2	TRUE	1620354	high	0.0555931	0.0117493
rs17791387	family Desulfovibrionaceae	A	G	A	G	-0.0729251	-0.030902	0.1412	0.147	FALSE	FALSE	FALSE	79219511	0.026303	0.24	Thyroid Cancer	TRUE	reported	textfile	9	81834426	0.0154381	2.09677e-06	14306	ebi-a-GCST90016935	TRUE	reported	igd	2	TRUE	1620354	high	-0.0729251	0.0154381
rs2838334	family Desulfovibrionaceae	G	A	G	A	0.0571419	-0.025757	0.3231	0.3087	FALSE	FALSE	FALSE	43645080	0.019806	0.1934	Thyroid Cancer	TRUE	reported	textfile	21	45064961	0.012423	3.82375e-06	14306	ebi-a-GCST90016935	TRUE	reported	igd	2	TRUE	1620354	high	0.0571419	0.012423
rs4506934	family Desulfovibrionaceae	C	T	C	T	-0.0943381	0.010508	0.1123	0.1203	FALSE	FALSE	FALSE	2953368	0.032201	0.7442	Thyroid Cancer	TRUE	reported	textfile	17	2856662	0.020138	3.16046e-06	14306	ebi-a-GCST90016935	TRUE	reported	igd	2	TRUE	1620354	high	-0.0943381	0.020138
rs6058181	family Desulfovibrionaceae	C	T	C	T	0.0834742	0.031087	0.1233	0.1193	FALSE	FALSE	FALSE	35106998	0.02752	0.2586	Thyroid Cancer	TRUE	reported	textfile	20	33694801	0.0166111	2.69911e-07	14306	ebi-a-GCST90016935	TRUE	reported	igd	2	TRUE	1620354	high	0.0834742	0.0166111
rs9928243	family Desulfovibrionaceae	C	A	C	A	-0.0541732	-0.0010693	0.4254	0.3963	FALSE	FALSE	FALSE	71507738	0.018736	0.9545	Thyroid Cancer	TRUE	reported	textfile	16	71541641	0.0117819	4.48477e-06	14306	ebi-a-GCST90016935	TRUE	reported	igd	2	TRUE	1620354	high	-0.0541732	0.0117819
rs11026530	family Enterobacteriaceae	T	C	T	C	0.0822408	0.0045363	0.1342	0.1704	FALSE	FALSE	FALSE	22357551	0.026779	0.8655	Thyroid Cancer	TRUE	reported	textfile	11	22379097	0.0186379	9.42692e-06	14306	ebi-a-GCST90016936	TRUE	reported	igd	2	TRUE	1620354	high	0.0822408	0.0186379
rs2374342	family Enterobacteriaceae	C	A	C	A	0.0582927	-0.0035423	0.3569	0.3721	FALSE	FALSE	FALSE	41906402	0.019088	0.8528	Thyroid Cancer	TRUE	reported	textfile	2	42133542	0.0126195	4.51617e-06	14306	ebi-a-GCST90016936	TRUE	reported	igd	2	TRUE	1620354	high	0.0582927	0.0126195
rs35673018	family Enterobacteriaceae	G	A	G	A	0.0899642	-0.0064257	0.0944	0.1067	FALSE	FALSE	FALSE	54293833	0.03152	0.8385	Thyroid Cancer	TRUE	reported	textfile	16	54327745	0.0202934	7.63115e-06	14306	ebi-a-GCST90016936	TRUE	reported	igd	2	TRUE	1620354	high	0.0899642	0.0202934
rs62210023	family Enterobacteriaceae	A	G	A	G	0.0606754	0.0034094	0.3519	0.2863	FALSE	FALSE	FALSE	56765036	0.02017	0.8658	Thyroid Cancer	TRUE	reported	textfile	20	55340092	0.0130125	3.13163e-06	14306	ebi-a-GCST90016936	TRUE	reported	igd	2	TRUE	1620354	high	0.0606754	0.0130125
rs78143293	family Enterobacteriaceae	A	G	A	G	-0.0848521	0.010406	0.1441	0.1419	FALSE	FALSE	FALSE	60005103	0.026453	0.694	Thyroid Cancer	TRUE	reported	textfile	18	57672335	0.0170415	1.19564e-06	14306	ebi-a-GCST90016936	TRUE	reported	igd	2	TRUE	1620354	high	-0.0848521	0.0170415
rs79757635	family Enterobacteriaceae	C	A	C	A	0.0758597	0.092479	0.161	0.1594	FALSE	FALSE	FALSE	110188071	0.028044	0.000975	Thyroid Cancer	TRUE	reported	textfile	13	110840418	0.0171286	9.31859e-06	14306	ebi-a-GCST90016936	TRUE	reported	igd	2	TRUE	1620354	high	0.0758597	0.0171286
rs11110282	class Bacilli	A	G	A	G	-0.101189	0.021018	0.0676	0.05111	FALSE	FALSE	FALSE	100191781	0.04011	0.6003	Thyroid Cancer	TRUE	reported	textfile	12	100585559	0.0217379	4.85445e-06	14306	ebi-a-GCST90016910	TRUE	reported	igd	2	TRUE	1620354	high	-0.101189	0.0217379
rs11730038	class Bacilli	G	A	G	A	-0.0630747	-0.024874	0.2406	0.2633	FALSE	FALSE	FALSE	97128348	0.021297	0.2428	Thyroid Cancer	TRUE	reported	textfile	4	98049499	0.0128717	1.96024e-06	14306	ebi-a-GCST90016910	TRUE	reported	igd	2	TRUE	1620354	high	-0.0630747	0.0128717
rs12797734	class Bacilli	T	C	T	C	0.0572158	0.018498	0.2525	0.2594	FALSE	FALSE	FALSE	8310803	0.02314	0.4241	Thyroid Cancer	TRUE	reported	textfile	11	8332350	0.0126793	7.21174e-06	14306	ebi-a-GCST90016910	TRUE	reported	igd	2	TRUE	1620354	high	0.0572158	0.0126793
rs13068444	class Bacilli	A	G	A	G	0.0601035	-0.040165	0.1928	0.2516	FALSE	FALSE	FALSE	64413187	0.022909	0.07956	Thyroid Cancer	TRUE	reported	textfile	3	64398863	0.0136407	9.53038e-06	14306	ebi-a-GCST90016910	TRUE	reported	igd	2	TRUE	1620354	high	0.0601035	0.0136407
rs1595463	class Bacilli	C	A	C	A	0.0476864	-0.024079	0.4871	0.5308	FALSE	FALSE	FALSE	230858942	0.020353	0.2368	Thyroid Cancer	TRUE	reported	textfile	2	231723657	0.0108547	7.97389e-06	14306	ebi-a-GCST90016910	TRUE	reported	igd	2	TRUE	1620354	high	0.0476864	0.0108547
rs28564647	class Bacilli	T	G	T	G	-0.0613034	0.012662	0.2058	0.1586	FALSE	FALSE	FALSE	98338890	0.024695	0.6081	Thyroid Cancer	TRUE	reported	textfile	9	101101172	0.0137579	7.81196e-06	14306	ebi-a-GCST90016910	TRUE	reported	igd	2	TRUE	1620354	high	-0.0613034	0.0137579
rs34989881	class Bacilli	A	G	A	G	0.111056	-0.0001168	0.0656	0.07823	FALSE	FALSE	FALSE	51456601	0.038453	0.9976	Thyroid Cancer	TRUE	reported	textfile	19	51959855	0.0246039	6.54591e-06	14306	ebi-a-GCST90016910	TRUE	reported	igd	2	TRUE	1620354	high	0.111056	0.0246039
rs4028634	class Bacilli	C	T	C	T	-0.0520614	0.0027434	0.5746	0.6088	FALSE	FALSE	FALSE	42683631	0.020225	0.8921	Thyroid Cancer	TRUE	reported	textfile	17	40835649	0.0109842	2.2076e-06	14306	ebi-a-GCST90016910	TRUE	reported	igd	2	TRUE	1620354	high	-0.0520614	0.0109842
rs57872228	class Bacilli	C	T	C	T	-0.0714773	-0.017698	0.171	0.1539	FALSE	FALSE	FALSE	200449677	0.027427	0.5188	Thyroid Cancer	TRUE	reported	textfile	1	200418805	0.0146647	9.21977e-07	14306	ebi-a-GCST90016910	TRUE	reported	igd	2	TRUE	1620354	high	-0.0714773	0.0146647
rs694949	class Bacilli	A	G	A	G	-0.081146	0.0014953	0.1223	0.08702	FALSE	FALSE	FALSE	58445876	0.031588	0.9622	Thyroid Cancer	TRUE	reported	textfile	15	58738075	0.0180042	7.59591e-06	14306	ebi-a-GCST90016910	TRUE	reported	igd	2	TRUE	1620354	high	-0.081146	0.0180042
rs74663707	class Bacilli	C	T	C	T	0.0979154	0.0073279	0.0726	0.06854	FALSE	FALSE	FALSE	184653436	0.040654	0.857	Thyroid Cancer	TRUE	reported	textfile	3	184371224	0.0224074	8.45688e-06	14306	ebi-a-GCST90016910	TRUE	reported	igd	2	TRUE	1620354	high	0.0979154	0.0224074
rs7666190	class Bacilli	A	C	A	C	0.104044	-0.023111	0.9374	0.8977	FALSE	FALSE	FALSE	150766268	0.03403	0.4971	Thyroid Cancer	TRUE	reported	textfile	4	151687420	0.0247934	8.46837e-06	14306	ebi-a-GCST90016910	TRUE	reported	igd	2	TRUE	1620354	high	0.104044	0.0247934
rs77558518	class Bacilli	A	G	A	G	-0.107255	0.068542	0.0646	0.07712	FALSE	FALSE	FALSE	174746168	0.036216	0.05841	Thyroid Cancer	TRUE	reported	textfile	5	174173171	0.0222879	1.33773e-06	14306	ebi-a-GCST90016910	TRUE	reported	igd	2	TRUE	1620354	high	-0.107255	0.0222879
rs78938557	class Bacilli	T	C	T	C	0.108007	0.037517	0.0676	0.07654	FALSE	FALSE	FALSE	36309977	0.038122	0.325	Thyroid Cancer	TRUE	reported	textfile	7	36349586	0.0232858	1.06891e-06	14306	ebi-a-GCST90016910	TRUE	reported	igd	2	TRUE	1620354	high	0.108007	0.0232858
rs9581006	class Bacilli	T	C	T	C	-0.225309	-0.10301	0.9543	0.9605	FALSE	FALSE	FALSE	24399371	0.04918	0.03621	Thyroid Cancer	TRUE	reported	textfile	13	24973509	0.0467697	1.79457e-06	14306	ebi-a-GCST90016910	TRUE	reported	igd	2	TRUE	1620354	high	-0.225309	0.0467697
rs1074800	family Erysipelotrichaceae	G	A	G	A	-0.0492438	0.0059055	0.6014	0.5988	FALSE	FALSE	FALSE	3002432	0.020211	0.7701	Thyroid Cancer	TRUE	reported	textfile	5	3002546	0.010887	6.14582e-06	14306	ebi-a-GCST90016937	TRUE	reported	igd	2	TRUE	1620354	high	-0.0492438	0.010887
rs10781552	family Erysipelotrichaceae	C	T	C	T	-0.0552212	-0.0088366	0.3121	0.2946	FALSE	FALSE	FALSE	132083729	0.020153	0.661	Thyroid Cancer	TRUE	reported	textfile	10	133897233	0.0116074	2.33115e-06	14306	ebi-a-GCST90016937	TRUE	reported	igd	2	TRUE	1620354	high	-0.0552212	0.0116074
rs17530232	family Erysipelotrichaceae	A	G	A	G	0.10305	-0.045084	0.0765	0.06414	FALSE	FALSE	FALSE	39811320	0.039231	0.2505	Thyroid Cancer	TRUE	reported	textfile	13	40385457	0.0224648	2.79126e-06	14306	ebi-a-GCST90016937	TRUE	reported	igd	2	TRUE	1620354	high	0.10305	0.0224648
rs1884466	family Erysipelotrichaceae	C	T	C	T	-0.0475363	0.015419	0.4513	0.411	FALSE	FALSE	FALSE	63673525	0.019976	0.4402	Thyroid Cancer	TRUE	reported	textfile	1	64139196	0.0106939	9.52708e-06	14306	ebi-a-GCST90016937	TRUE	reported	igd	2	TRUE	1620354	high	-0.0475363	0.0106939
rs2300774	family Erysipelotrichaceae	A	G	A	G	-0.0524152	-0.00179	0.5924	0.5337	FALSE	FALSE	FALSE	196066841	0.018985	0.9249	Thyroid Cancer	TRUE	reported	textfile	3	195793712	0.0106784	8.95468e-07	14306	ebi-a-GCST90016937	TRUE	reported	igd	2	TRUE	1620354	high	-0.0524152	0.0106784
rs35161940	family Erysipelotrichaceae	T	C	T	C	-0.0806041	-0.011391	0.1272	0.1011	FALSE	FALSE	FALSE	72331083	0.032466	0.7257	Thyroid Cancer	TRUE	reported	textfile	17	70327224	0.0167641	1.8451e-06	14306	ebi-a-GCST90016937	TRUE	reported	igd	2	TRUE	1620354	high	-0.0806041	0.0167641
rs4078432	family Erysipelotrichaceae	T	C	T	C	0.0608929	-0.0063919	0.8191	0.8128	FALSE	FALSE	FALSE	48528003	0.025024	0.7984	Thyroid Cancer	TRUE	reported	textfile	14	48997206	0.0133764	4.23107e-06	14306	ebi-a-GCST90016937	TRUE	reported	igd	2	TRUE	1620354	high	0.0608929	0.0133764
rs56970041	family Erysipelotrichaceae	T	G	T	G	0.0724145	-0.033054	0.1113	0.1213	FALSE	FALSE	FALSE	79891267	0.029923	0.2693	Thyroid Cancer	TRUE	reported	textfile	14	80357610	0.0164471	5.40344e-06	14306	ebi-a-GCST90016937	TRUE	reported	igd	2	TRUE	1620354	high	0.0724145	0.0164471
rs62504403	family Erysipelotrichaceae	C	T	C	T	0.0681159	-0.024019	0.2356	0.2014	FALSE	FALSE	FALSE	38946033	0.024375	0.3244	Thyroid Cancer	TRUE	reported	textfile	8	38803551	0.0127883	1.12264e-07	14306	ebi-a-GCST90016937	TRUE	reported	igd	2	TRUE	1620354	high	0.0681159	0.0127883
rs7234058	family Erysipelotrichaceae	T	C	T	C	-0.0945759	-0.042565	0.0974	0.09466	FALSE	FALSE	FALSE	5830508	0.035771	0.2341	Thyroid Cancer	TRUE	reported	textfile	18	5830507	0.0194091	9.12347e-07	14306	ebi-a-GCST90016937	TRUE	reported	igd	2	TRUE	1620354	high	-0.0945759	0.0194091
rs7826267	family Erysipelotrichaceae	G	T	G	T	0.0839071	-0.0050434	0.9254	0.8982	FALSE	FALSE	FALSE	3097430	0.037134	0.892	Thyroid Cancer	TRUE	reported	textfile	8	2954952	0.0199131	9.28453e-06	14306	ebi-a-GCST90016937	TRUE	reported	igd	2	TRUE	1620354	high	0.0839071	0.0199131
rs8003149	family Erysipelotrichaceae	C	T	C	T	0.0538798	0.012985	0.2823	0.292	FALSE	FALSE	FALSE	55689786	0.021643	0.5485	Thyroid Cancer	TRUE	reported	textfile	14	56156504	0.0116888	4.08479e-06	14306	ebi-a-GCST90016937	TRUE	reported	igd	2	TRUE	1620354	high	0.0538798	0.0116888
rs11547158	family Family XI	A	G	A	G	-0.177599	-0.0053815	0.1203	0.1196	FALSE	FALSE	FALSE	149224640	0.028151	0.8484	Thyroid Cancer	TRUE	reported	textfile	7	148921732	0.0372795	2.70222e-06	14306	ebi-a-GCST90016938	TRUE	reported	igd	2	TRUE	1620354	high	-0.177599	0.0372795
rs2155352	family Family XI	A	G	A	G	-0.150538	0.041202	0.2286	0.1851	FALSE	FALSE	FALSE	95624045	0.02325	0.07637	Thyroid Cancer	TRUE	reported	textfile	11	95357209	0.0302319	6.63437e-07	14306	ebi-a-GCST90016938	TRUE	reported	igd	2	TRUE	1620354	high	-0.150538	0.0302319
rs2156611	family Family XI	T	C	T	C	-0.112486	-0.021063	0.492	0.4842	FALSE	FALSE	FALSE	45765899	0.018361	0.2513	Thyroid Cancer	TRUE	reported	textfile	18	43345864	0.0251099	9.42671e-06	14306	ebi-a-GCST90016938	TRUE	reported	igd	2	TRUE	1620354	high	-0.112486	0.0251099
rs3733511	family Family XI	A	G	A	G	0.128253	-0.037628	0.2942	0.267	FALSE	FALSE	FALSE	119034632	0.021917	0.08601	Thyroid Cancer	TRUE	reported	textfile	4	119955787	0.0274718	3.38556e-06	14306	ebi-a-GCST90016938	TRUE	reported	igd	2	TRUE	1620354	high	0.128253	0.0274718
rs697771	family Family XI	A	G	A	G	-0.117677	-0.016107	0.4324	0.4363	FALSE	FALSE	FALSE	54081288	0.019832	0.4167	Thyroid Cancer	TRUE	reported	textfile	16	54115200	0.0251491	3.19374e-06	14306	ebi-a-GCST90016938	TRUE	reported	igd	2	TRUE	1620354	high	-0.117677	0.0251491
rs118170811	family Family XIII	A	G	A	G	0.151619	0.074809	0.0398	0.0508	FALSE	FALSE	FALSE	100607139	0.045048	0.09678	Thyroid Cancer	TRUE	reported	textfile	10	102366896	0.0317112	1.80356e-06	14306	ebi-a-GCST90016939	TRUE	reported	igd	2	TRUE	1620354	high	0.151619	0.0317112
rs12904405	family Family XIII	A	G	A	G	-0.0851896	-0.072752	0.1024	0.1006	FALSE	FALSE	FALSE	93562186	0.035294	0.03928	Thyroid Cancer	TRUE	reported	textfile	15	94105415	0.0192688	7.67414e-06	14306	ebi-a-GCST90016939	TRUE	reported	igd	2	TRUE	1620354	high	-0.0851896	0.0192688
rs1887048	family Family XIII	G	A	G	A	0.0579979	-0.014496	0.2237	0.2289	FALSE	FALSE	FALSE	64705155	0.025956	0.5765	Thyroid Cancer	TRUE	reported	textfile	1	65170838	0.0129602	9.65384e-06	14306	ebi-a-GCST90016939	TRUE	reported	igd	2	TRUE	1620354	high	0.0579979	0.0129602
rs3098182	family Family XIII	T	G	T	G	-0.0508511	0.012395	0.5676	0.5588	FALSE	FALSE	FALSE	50510783	0.024424	0.6118	Thyroid Cancer	TRUE	reported	textfile	15	50802980	0.011014	4.04027e-06	14306	ebi-a-GCST90016939	TRUE	reported	igd	2	TRUE	1620354	high	-0.0508511	0.011014
rs4293737	family Family XIII	A	G	A	G	-0.112091	-0.015245	0.2266	0.2126	FALSE	FALSE	FALSE	32332038	0.045299	0.7365	Thyroid Cancer	TRUE	reported	textfile	3	32373530	0.0271305	8.38475e-06	14306	ebi-a-GCST90016939	TRUE	reported	igd	2	TRUE	1620354	high	-0.112091	0.0271305
rs482905	family Family XIII	G	T	G	T	0.0596528	0.011262	0.2495	0.2609	FALSE	FALSE	FALSE	166587965	0.020934	0.5906	Thyroid Cancer	TRUE	reported	textfile	1	166557202	0.012717	3.72349e-06	14306	ebi-a-GCST90016939	TRUE	reported	igd	2	TRUE	1620354	high	0.0596528	0.012717
rs6501525	family Family XIII	A	G	A	G	0.0561559	0.0041498	0.3857	0.3083	FALSE	FALSE	FALSE	72222486	0.021896	0.8497	Thyroid Cancer	TRUE	reported	textfile	17	70218627	0.0115587	1.23726e-06	14306	ebi-a-GCST90016939	TRUE	reported	igd	2	TRUE	1620354	high	0.0561559	0.0115587
rs66753613	family Family XIII	G	A	G	A	0.0651136	0.032185	0.2048	0.1985	FALSE	FALSE	FALSE	38746349	0.026197	0.2192	Thyroid Cancer	TRUE	reported	textfile	1	39212021	0.0144251	8.08295e-06	14306	ebi-a-GCST90016939	TRUE	reported	igd	2	TRUE	1620354	high	0.0651136	0.0144251
rs6797051	family Family XIII	C	T	C	T	-0.0805985	0.01219	0.1173	0.107	FALSE	FALSE	FALSE	88946068	0.029346	0.6779	Thyroid Cancer	TRUE	reported	textfile	3	88995218	0.0171364	4.89283e-06	14306	ebi-a-GCST90016939	TRUE	reported	igd	2	TRUE	1620354	high	-0.0805985	0.0171364
rs7514702	family Family XIII	T	C	T	C	-0.0663236	0.01597	0.1769	0.2039	FALSE	FALSE	FALSE	186944891	0.02357	0.4981	Thyroid Cancer	TRUE	reported	textfile	1	186914023	0.0141626	3.91643e-06	14306	ebi-a-GCST90016939	TRUE	reported	igd	2	TRUE	1620354	high	-0.0663236	0.0141626
rs10402491	family Lachnospiraceae	C	T	C	T	0.0661701	0.0249	0.1203	0.172	FALSE	FALSE	FALSE	13314985	0.027226	0.3604	Thyroid Cancer	TRUE	reported	textfile	19	13425799	0.014851	7.58351e-06	14306	ebi-a-GCST90016940	TRUE	reported	igd	2	TRUE	1620354	high	0.0661701	0.014851
rs11139361	family Lachnospiraceae	C	T	C	T	-0.0494463	0.033369	0.6372	0.6825	FALSE	FALSE	FALSE	69564931	0.019646	0.08942	Thyroid Cancer	TRUE	reported	textfile	9	72179847	0.0110503	4.26265e-06	14306	ebi-a-GCST90016940	TRUE	reported	igd	2	TRUE	1620354	high	-0.0494463	0.0110503
rs112040820	family Lachnospiraceae	A	G	A	G	0.0549584	0.010863	0.2704	0.2861	FALSE	FALSE	FALSE	82511188	0.022756	0.6331	Thyroid Cancer	TRUE	reported	textfile	17	80469064	0.0117086	2.41835e-06	14306	ebi-a-GCST90016940	TRUE	reported	igd	2	TRUE	1620354	high	0.0549584	0.0117086
rs11841382	family Lachnospiraceae	G	T	G	T	-0.0718128	-0.012347	0.0736	0.1262	FALSE	FALSE	FALSE	37430535	0.031435	0.6945	Thyroid Cancer	TRUE	reported	textfile	13	38004672	0.017462	9.57767e-06	14306	ebi-a-GCST90016940	TRUE	reported	igd	2	TRUE	1620354	high	-0.0718128	0.017462
rs11979110	family Lachnospiraceae	T	C	T	C	-0.0500924	-0.011491	0.4473	0.4663	FALSE	FALSE	FALSE	130751700	0.01864	0.5376	Thyroid Cancer	TRUE	reported	textfile	7	130436459	0.0105069	1.81844e-06	14306	ebi-a-GCST90016940	TRUE	reported	igd	2	TRUE	1620354	high	-0.0500924	0.0105069
rs1205443	family Lachnospiraceae	A	G	A	G	0.0501415	-0.039135	0.336	0.3366	FALSE	FALSE	FALSE	38248466	0.02087	0.06077	Thyroid Cancer	TRUE	reported	textfile	20	36876868	0.0112157	7.28836e-06	14306	ebi-a-GCST90016940	TRUE	reported	igd	2	TRUE	1620354	high	0.0501415	0.0112157
rs12562372	family Lachnospiraceae	G	T	G	T	-0.0515295	-0.040545	0.5388	0.5643	FALSE	FALSE	FALSE	116488715	0.023941	0.09035	Thyroid Cancer	TRUE	reported	textfile	1	117031337	0.01067	1.42945e-06	14306	ebi-a-GCST90016940	TRUE	reported	igd	2	TRUE	1620354	high	-0.0515295	0.01067
rs12760724	family Lachnospiraceae	A	C	A	C	-0.0484566	-0.016259	0.3439	0.4015	FALSE	FALSE	FALSE	213858626	0.020254	0.4221	Thyroid Cancer	TRUE	reported	textfile	1	214031969	0.0107934	7.26742e-06	14306	ebi-a-GCST90016940	TRUE	reported	igd	2	TRUE	1620354	high	-0.0484566	0.0107934
rs13005175	family Lachnospiraceae	G	A	G	A	-0.0993483	-0.0070196	0.9115	0.9401	FALSE	FALSE	FALSE	231605011	0.042638	0.8692	Thyroid Cancer	TRUE	reported	textfile	2	232469722	0.0218395	8.37067e-06	14306	ebi-a-GCST90016940	TRUE	reported	igd	2	TRUE	1620354	high	-0.0993483	0.0218395
rs146660815	family Lachnospiraceae	T	C	T	C	-0.215114	0.05839	0.0547	0.04205	FALSE	FALSE	FALSE	46696700	0.052104	0.2624	Thyroid Cancer	TRUE	reported	textfile	6	46664437	0.0476778	6.53236e-06	14306	ebi-a-GCST90016940	TRUE	reported	igd	2	TRUE	1620354	high	-0.215114	0.0476778
rs2159863	family Lachnospiraceae	A	G	A	G	-0.0585831	-0.016842	0.1978	0.1927	FALSE	FALSE	FALSE	10243730	0.022937	0.4628	Thyroid Cancer	TRUE	reported	textfile	4	10245354	0.0128742	3.69556e-06	14306	ebi-a-GCST90016940	TRUE	reported	igd	2	TRUE	1620354	high	-0.0585831	0.0128742
rs2910921	family Lachnospiraceae	C	T	C	T	-0.160302	-0.022122	0.9553	0.9492	FALSE	FALSE	FALSE	32348487	0.046592	0.6349	Thyroid Cancer	TRUE	reported	textfile	5	32348593	0.035832	8.41977e-06	14306	ebi-a-GCST90016940	TRUE	reported	igd	2	TRUE	1620354	high	-0.160302	0.035832
rs3127230	family Lachnospiraceae	C	T	C	T	-0.0503537	-0.018227	0.334	0.2926	FALSE	FALSE	FALSE	101632746	0.021338	0.393	Thyroid Cancer	TRUE	reported	textfile	10	103392503	0.0112201	6.20326e-06	14306	ebi-a-GCST90016940	TRUE	reported	igd	2	TRUE	1620354	high	-0.0503537	0.0112201
rs35524804	family Lachnospiraceae	T	C	T	C	-0.0607481	-0.0021521	0.2674	0.2195	FALSE	FALSE	FALSE	97351401	0.024709	0.9306	Thyroid Cancer	TRUE	reported	textfile	9	100113683	0.0125216	2.44997e-06	14306	ebi-a-GCST90016940	TRUE	reported	igd	2	TRUE	1620354	high	-0.0607481	0.0125216
rs7359994	family Lachnospiraceae	C	T	C	T	0.0503142	-0.017277	0.668	0.682	FALSE	FALSE	FALSE	28917951	0.02107	0.4122	Thyroid Cancer	TRUE	reported	textfile	19	29408858	0.0112482	5.35895e-06	14306	ebi-a-GCST90016940	TRUE	reported	igd	2	TRUE	1620354	high	0.0503142	0.0112482
rs79086868	family Lachnospiraceae	T	C	T	C	0.0776723	-0.014874	0.1093	0.1073	FALSE	FALSE	FALSE	130916218	0.031518	0.637	Thyroid Cancer	TRUE	reported	textfile	9	133791605	0.0164472	3.01426e-06	14306	ebi-a-GCST90016940	TRUE	reported	igd	2	TRUE	1620354	high	0.0776723	0.0164472
rs959845	family Lachnospiraceae	T	C	T	C	0.0493666	0.019629	0.5547	0.6003	FALSE	FALSE	FALSE	185985647	0.021162	0.3536	Thyroid Cancer	TRUE	reported	textfile	4	186906801	0.0107801	5.16952e-06	14306	ebi-a-GCST90016940	TRUE	reported	igd	2	TRUE	1620354	high	0.0493666	0.0107801
rs11674854	family Lactobacillaceae	C	T	C	T	-0.0830224	-0.0039343	0.4274	0.3875	FALSE	FALSE	FALSE	28680409	0.022365	0.8604	Thyroid Cancer	TRUE	reported	textfile	2	28903275	0.0175267	2.59543e-06	14306	ebi-a-GCST90016941	TRUE	reported	igd	2	TRUE	1620354	high	-0.0830224	0.0175267
rs1530559	family Lactobacillaceae	G	A	G	A	0.0772453	-0.024534	0.5676	0.4899	FALSE	FALSE	FALSE	134998059	0.022257	0.2703	Thyroid Cancer	TRUE	reported	textfile	2	135755629	0.0176921	9.6525e-06	14306	ebi-a-GCST90016941	TRUE	reported	igd	2	TRUE	1620354	high	0.0772453	0.0176921
rs16861661	family Lactobacillaceae	G	A	G	A	-0.193287	-0.040243	0.0497	0.08121	FALSE	FALSE	FALSE	18174965	0.036323	0.2679	Thyroid Cancer	TRUE	reported	textfile	1	18501459	0.0379293	2.70128e-07	14306	ebi-a-GCST90016941	TRUE	reported	igd	2	TRUE	1620354	high	-0.193287	0.0379293
rs62314653	family Lactobacillaceae	C	A	C	A	0.177082	-0.071809	0.0626	0.0597	FALSE	FALSE	FALSE	108975306	0.040231	0.07427	Thyroid Cancer	TRUE	reported	textfile	4	109896462	0.0392269	6.59189e-06	14306	ebi-a-GCST90016941	TRUE	reported	igd	2	TRUE	1620354	high	0.177082	0.0392269
rs74599091	family Lactobacillaceae	A	G	A	G	0.191613	0.016405	0.0348	0.0442	FALSE	FALSE	FALSE	179751534	0.049004	0.7378	Thyroid Cancer	TRUE	reported	textfile	1	179720669	0.0425039	7.6952e-06	14306	ebi-a-GCST90016941	TRUE	reported	igd	2	TRUE	1620354	high	0.191613	0.0425039
rs768253	family Lactobacillaceae	T	G	T	G	-0.0792344	-0.0012389	0.3907	0.4222	FALSE	FALSE	FALSE	68097868	0.018631	0.947	Thyroid Cancer	TRUE	reported	textfile	8	69010103	0.0170604	3.60761e-06	14306	ebi-a-GCST90016941	TRUE	reported	igd	2	TRUE	1620354	high	-0.0792344	0.0170604
rs77478751	family Lactobacillaceae	A	G	A	G	-0.219178	0.02536	0.0537	0.07653	FALSE	FALSE	FALSE	173433875	0.0421	0.5469	Thyroid Cancer	TRUE	reported	textfile	3	173151665	0.0473566	5.9595e-06	14306	ebi-a-GCST90016941	TRUE	reported	igd	2	TRUE	1620354	high	-0.219178	0.0473566
rs921925	family Lactobacillaceae	A	C	A	C	0.0999419	0.015487	0.2624	0.2046	FALSE	FALSE	FALSE	6928006	0.023865	0.5164	Thyroid Cancer	TRUE	reported	textfile	19	6928017	0.0201687	5.77192e-07	14306	ebi-a-GCST90016941	TRUE	reported	igd	2	TRUE	1620354	high	0.0999419	0.0201687
rs9345899	family Lactobacillaceae	A	G	A	G	-0.124042	0.011084	0.1312	0.103	FALSE	FALSE	FALSE	66849430	0.029857	0.7104	Thyroid Cancer	TRUE	reported	textfile	6	67559323	0.0278946	9.44583e-06	14306	ebi-a-GCST90016941	TRUE	reported	igd	2	TRUE	1620354	high	-0.124042	0.0278946
rs10202904	family Methanobacteriaceae	G	T	G	T	0.121754	0.03214	0.5328	0.5154	FALSE	FALSE	FALSE	124682691	0.019129	0.09292	Thyroid Cancer	TRUE	reported	textfile	2	125440268	0.0235357	3.01432e-07	14306	ebi-a-GCST90016942	TRUE	reported	igd	2	TRUE	1620354	high	0.121754	0.0235357
rs10424197	family Methanobacteriaceae	A	G	A	G	0.111274	0.0084912	0.675	0.6456	FALSE	FALSE	FALSE	45936063	0.020973	0.6856	Thyroid Cancer	TRUE	reported	textfile	19	46439321	0.0247517	9.27897e-06	14306	ebi-a-GCST90016942	TRUE	reported	igd	2	TRUE	1620354	high	0.111274	0.0247517
rs4257531	family Methanobacteriaceae	G	A	G	A	0.164498	0.025557	0.1143	0.1298	FALSE	FALSE	FALSE	2044483	0.029018	0.3785	Thyroid Cancer	TRUE	reported	textfile	3	2086167	0.0364959	7.44338e-06	14306	ebi-a-GCST90016942	TRUE	reported	igd	2	TRUE	1620354	high	0.164498	0.0364959
rs56131665	family Methanobacteriaceae	G	A	G	A	0.178661	-0.0087277	0.0934	0.09559	FALSE	FALSE	FALSE	178733974	0.039257	0.8241	Thyroid Cancer	TRUE	reported	textfile	5	178160975	0.039298	6.17988e-06	14306	ebi-a-GCST90016942	TRUE	reported	igd	2	TRUE	1620354	high	0.178661	0.039298
rs6776814	family Methanobacteriaceae	T	C	T	C	-0.199566	-0.075623	0.0895	0.06043	FALSE	FALSE	FALSE	15011576	0.037004	0.04099	Thyroid Cancer	TRUE	reported	textfile	3	15053083	0.0411825	1.63061e-06	14306	ebi-a-GCST90016942	TRUE	reported	igd	2	TRUE	1620354	high	-0.199566	0.0411825
rs73068003	family Methanobacteriaceae	G	T	G	T	-0.15814	-0.0090593	0.1223	0.1305	FALSE	FALSE	FALSE	10734305	0.029376	0.7578	Thyroid Cancer	TRUE	reported	textfile	7	10773932	0.0351803	8.44578e-06	14306	ebi-a-GCST90016942	TRUE	reported	igd	2	TRUE	1620354	high	-0.15814	0.0351803
rs73457410	family Methanobacteriaceae	A	G	A	G	0.21534	-0.0421	0.0666	0.09249	FALSE	FALSE	FALSE	41382045	0.035393	0.2342	Thyroid Cancer	TRUE	reported	textfile	13	41956181	0.0436695	1.40854e-06	14306	ebi-a-GCST90016942	TRUE	reported	igd	2	TRUE	1620354	high	0.21534	0.0436695
rs75208022	family Methanobacteriaceae	C	T	C	T	-0.227245	0.018463	0.0765	0.08144	FALSE	FALSE	FALSE	21185927	0.035519	0.6032	Thyroid Cancer	TRUE	reported	textfile	12	21338861	0.048763	5.92107e-06	14306	ebi-a-GCST90016942	TRUE	reported	igd	2	TRUE	1620354	high	-0.227245	0.048763
rs111966731	family Oxalobacteraceae	T	C	T	C	0.204031	0.014619	0.0716	0.06184	FALSE	FALSE	FALSE	93398708	0.037399	0.6959	Thyroid Cancer	TRUE	reported	textfile	15	93941937	0.0445746	4.56321e-06	14306	ebi-a-GCST90016943	TRUE	reported	igd	2	TRUE	1620354	high	0.204031	0.0445746
rs11246212	family Oxalobacteraceae	C	T	C	T	-0.13607	0.013639	0.8748	0.8522	FALSE	FALSE	FALSE	610277	0.026588	0.608	Thyroid Cancer	TRUE	reported	textfile	11	610277	0.0291797	4.50837e-06	14306	ebi-a-GCST90016943	TRUE	reported	igd	2	TRUE	1620354	high	-0.13607	0.0291797
rs12002250	family Oxalobacteraceae	A	C	A	C	0.196145	-0.03958	0.0596	0.05312	FALSE	FALSE	FALSE	19682560	0.043806	0.3662	Thyroid Cancer	TRUE	reported	textfile	9	19682558	0.044523	5.53197e-06	14306	ebi-a-GCST90016943	TRUE	reported	igd	2	TRUE	1620354	high	0.196145	0.044523
rs1569853	family Oxalobacteraceae	T	C	T	C	-0.140043	-0.00411	0.1382	0.1187	FALSE	FALSE	FALSE	38582525	0.027738	0.8822	Thyroid Cancer	TRUE	reported	textfile	6	38550301	0.0281704	7.45178e-07	14306	ebi-a-GCST90016943	TRUE	reported	igd	2	TRUE	1620354	high	-0.140043	0.0281704
rs17138946	family Oxalobacteraceae	G	T	G	T	-0.189444	-0.044041	0.0467	0.06167	FALSE	FALSE	FALSE	5934557	0.040241	0.2738	Thyroid Cancer	TRUE	reported	textfile	16	5984558	0.0430248	8.09003e-06	14306	ebi-a-GCST90016943	TRUE	reported	igd	2	TRUE	1620354	high	-0.189444	0.0430248
rs36057338	family Oxalobacteraceae	G	T	G	T	0.181604	0.046812	0.0755	0.06877	FALSE	FALSE	FALSE	189014160	0.036851	0.204	Thyroid Cancer	TRUE	reported	textfile	4	189935314	0.0398742	6.25792e-06	14306	ebi-a-GCST90016943	TRUE	reported	igd	2	TRUE	1620354	high	0.181604	0.0398742
rs4428215	family Oxalobacteraceae	G	A	G	A	0.12561	-0.010822	0.2604	0.2578	FALSE	FALSE	FALSE	172229645	0.021453	0.6139	Thyroid Cancer	TRUE	reported	textfile	3	171947435	0.0230053	4.87933e-08	14306	ebi-a-GCST90016943	TRUE	reported	igd	2	TRUE	1620354	high	0.12561	0.0230053
rs561239	family Oxalobacteraceae	A	G	A	G	0.105525	-0.03466	0.2823	0.2004	FALSE	FALSE	FALSE	18640649	0.022549	0.1243	Thyroid Cancer	TRUE	reported	textfile	12	18793583	0.0236769	7.19383e-06	14306	ebi-a-GCST90016943	TRUE	reported	igd	2	TRUE	1620354	high	0.105525	0.0236769
rs6000536	family Oxalobacteraceae	C	T	C	T	-0.118383	0.0054441	0.2107	0.173	FALSE	FALSE	FALSE	37025428	0.023781	0.8189	Thyroid Cancer	TRUE	reported	textfile	22	37421469	0.0241355	7.3872e-07	14306	ebi-a-GCST90016943	TRUE	reported	igd	2	TRUE	1620354	high	-0.118383	0.0241355
rs736744	family Oxalobacteraceae	T	C	T	C	-0.105642	0.025515	0.5845	0.5341	FALSE	FALSE	FALSE	84899492	0.020303	0.2089	Thyroid Cancer	TRUE	reported	textfile	9	87514407	0.0200648	1.49417e-07	14306	ebi-a-GCST90016943	TRUE	reported	igd	2	TRUE	1620354	high	-0.105642	0.0200648
rs7993559	family Oxalobacteraceae	A	C	A	C	-0.0921059	0.030196	0.5378	0.5398	FALSE	FALSE	FALSE	22869488	0.018781	0.1079	Thyroid Cancer	TRUE	reported	textfile	13	23443627	0.0201114	5.03733e-06	14306	ebi-a-GCST90016943	TRUE	reported	igd	2	TRUE	1620354	high	-0.0921059	0.0201114
rs934049	family Oxalobacteraceae	G	A	G	A	0.109751	0.029059	0.2276	0.216	FALSE	FALSE	FALSE	15916656	0.025015	0.2454	Thyroid Cancer	TRUE	reported	textfile	2	16056779	0.0238636	4.21143e-06	14306	ebi-a-GCST90016943	TRUE	reported	igd	2	TRUE	1620354	high	0.109751	0.0238636
rs111582866	family Pasteurellaceae	G	A	G	A	-0.113957	-0.011233	0.1014	0.08454	FALSE	FALSE	FALSE	48708578	0.035952	0.7547	Thyroid Cancer	TRUE	reported	textfile	16	48742489	0.0256403	7.06627e-06	14306	ebi-a-GCST90016944	TRUE	reported	igd	2	TRUE	1620354	high	-0.113957	0.0256403
rs12050685	family Pasteurellaceae	A	G	A	G	-0.0670948	-0.023993	0.3598	0.3362	FALSE	FALSE	FALSE	73185141	0.019621	0.2214	Thyroid Cancer	TRUE	reported	textfile	15	73477482	0.015239	9.18523e-06	14306	ebi-a-GCST90016944	TRUE	reported	igd	2	TRUE	1620354	high	-0.0670948	0.015239
rs16970009	family Pasteurellaceae	A	G	A	G	0.187381	-0.020192	0.0437	0.04032	FALSE	FALSE	FALSE	34535582	0.044911	0.653	Thyroid Cancer	TRUE	reported	textfile	17	32862601	0.0429572	7.31526e-06	14306	ebi-a-GCST90016944	TRUE	reported	igd	2	TRUE	1620354	high	0.187381	0.0429572
rs4822728	family Pasteurellaceae	T	C	T	C	0.0685479	-0.014983	0.4374	0.4156	FALSE	FALSE	FALSE	26495842	0.019987	0.4534	Thyroid Cancer	TRUE	reported	textfile	22	26891808	0.0149032	4.71846e-06	14306	ebi-a-GCST90016944	TRUE	reported	igd	2	TRUE	1620354	high	0.0685479	0.0149032
rs6972479	family Pasteurellaceae	A	G	A	G	-0.0781862	0.038908	0.2425	0.2009	FALSE	FALSE	FALSE	117278006	0.024368	0.1103	Thyroid Cancer	TRUE	reported	textfile	7	116918060	0.0175366	7.74819e-06	14306	ebi-a-GCST90016944	TRUE	reported	igd	2	TRUE	1620354	high	-0.0781862	0.0175366
rs72756943	family Pasteurellaceae	G	A	G	A	0.13988	-0.0064155	0.0855	0.07652	FALSE	FALSE	FALSE	26531799	0.039922	0.8723	Thyroid Cancer	TRUE	reported	textfile	5	26531908	0.0303029	3.3522e-06	14306	ebi-a-GCST90016944	TRUE	reported	igd	2	TRUE	1620354	high	0.13988	0.0303029
rs73139353	family Pasteurellaceae	A	C	A	C	-0.222573	0.028773	0.0646	0.05537	FALSE	FALSE	FALSE	98253370	0.045675	0.5287	Thyroid Cancer	TRUE	reported	textfile	3	97972214	0.0484634	8.71325e-06	14306	ebi-a-GCST90016944	TRUE	reported	igd	2	TRUE	1620354	high	-0.222573	0.0484634
rs76022354	family Pasteurellaceae	C	T	C	T	0.24289	-0.061194	0.0328	0.04727	FALSE	FALSE	FALSE	92546628	0.044745	0.1714	Thyroid Cancer	TRUE	reported	textfile	10	94306385	0.0500406	1.82856e-06	14306	ebi-a-GCST90016944	TRUE	reported	igd	2	TRUE	1620354	high	0.24289	0.0500406
rs78909003	family Pasteurellaceae	T	C	T	C	-0.241159	-0.023008	0.0497	0.05701	FALSE	FALSE	FALSE	102887960	0.042954	0.5922	Thyroid Cancer	TRUE	reported	textfile	9	105650242	0.0498372	2.04894e-06	14306	ebi-a-GCST90016944	TRUE	reported	igd	2	TRUE	1620354	high	-0.241159	0.0498372
rs9382510	family Pasteurellaceae	C	T	C	T	-0.0881865	-0.013258	0.2455	0.2764	FALSE	FALSE	FALSE	55583693	0.021232	0.5323	Thyroid Cancer	TRUE	reported	textfile	6	55448491	0.0169965	2.476e-07	14306	ebi-a-GCST90016944	TRUE	reported	igd	2	TRUE	1620354	high	-0.0881865	0.0169965
rs9895850	family Pasteurellaceae	T	C	T	C	-0.176406	-0.037116	0.0497	0.05497	FALSE	FALSE	FALSE	66538895	0.042232	0.3795	Thyroid Cancer	TRUE	reported	textfile	17	64535013	0.041017	9.0826e-06	14306	ebi-a-GCST90016944	TRUE	reported	igd	2	TRUE	1620354	high	-0.176406	0.041017
rs117452796	family Peptococcaceae	A	G	A	G	-0.257982	-0.026899	0.0676	0.04974	FALSE	FALSE	FALSE	9423378	0.044698	0.5473	Thyroid Cancer	TRUE	reported	textfile	9	9423378	0.0549569	3.15297e-06	14306	ebi-a-GCST90016945	TRUE	reported	igd	2	TRUE	1620354	high	-0.257982	0.0549569
rs12144792	family Peptococcaceae	C	T	C	T	0.064399	0.038732	0.3588	0.3439	FALSE	FALSE	FALSE	27091734	0.020793	0.06251	Thyroid Cancer	TRUE	reported	textfile	1	27418225	0.0141246	5.82237e-06	14306	ebi-a-GCST90016945	TRUE	reported	igd	2	TRUE	1620354	high	0.064399	0.0141246
rs12634826	family Peptococcaceae	T	G	T	G	-0.0739885	-0.013227	0.2952	0.3122	FALSE	FALSE	FALSE	183266260	0.02045	0.5178	Thyroid Cancer	TRUE	reported	textfile	3	182984048	0.0150931	1.01109e-06	14306	ebi-a-GCST90016945	TRUE	reported	igd	2	TRUE	1620354	high	-0.0739885	0.0150931
rs12992764	family Peptococcaceae	T	G	T	G	0.0684213	-0.029007	0.4026	0.4202	FALSE	FALSE	FALSE	188031016	0.020132	0.1496	Thyroid Cancer	TRUE	reported	textfile	2	188895743	0.0141137	1.46157e-06	14306	ebi-a-GCST90016945	TRUE	reported	igd	2	TRUE	1620354	high	0.0684213	0.0141137
rs150600492	family Peptococcaceae	A	C	A	C	0.135774	0.10514	0.0626	0.06798	FALSE	FALSE	FALSE	127377698	0.037442	0.004983	Thyroid Cancer	TRUE	reported	textfile	10	129175962	0.0289757	2.31308e-06	14306	ebi-a-GCST90016945	TRUE	reported	igd	2	TRUE	1620354	high	0.135774	0.0289757
rs35703006	family Peptococcaceae	G	T	G	T	0.0812655	-0.0048596	0.2157	0.2378	FALSE	FALSE	FALSE	28756700	0.023518	0.8363	Thyroid Cancer	TRUE	reported	textfile	8	28614217	0.0164355	4.94778e-07	14306	ebi-a-GCST90016945	TRUE	reported	igd	2	TRUE	1620354	high	0.0812655	0.0164355
rs75430375	family Peptococcaceae	C	T	C	T	-0.147941	-0.0017765	0.0646	0.05612	FALSE	FALSE	FALSE	89957067	0.041491	0.9658	Thyroid Cancer	TRUE	reported	textfile	5	89252884	0.0317498	3.40847e-06	14306	ebi-a-GCST90016945	TRUE	reported	igd	2	TRUE	1620354	high	-0.147941	0.0317498
rs75898026	family Peptococcaceae	A	G	A	G	-0.0821779	0.040002	0.1829	0.1972	FALSE	FALSE	FALSE	112906768	0.023473	0.08835	Thyroid Cancer	TRUE	reported	textfile	13	113561082	0.0173541	2.02209e-06	14306	ebi-a-GCST90016945	TRUE	reported	igd	2	TRUE	1620354	high	-0.0821779	0.0173541
rs117020988	family Peptostreptococcaceae	C	T	C	T	0.182411	-0.021428	0.0636	0.05111	FALSE	FALSE	FALSE	46671379	0.040911	0.6004	Thyroid Cancer	TRUE	reported	textfile	7	46710977	0.0372126	1.02795e-06	14306	ebi-a-GCST90016946	TRUE	reported	igd	2	TRUE	1620354	high	0.182411	0.0372126
rs12377846	family Peptostreptococcaceae	C	A	C	A	-0.252	0.054858	0.0487	0.0375	FALSE	FALSE	FALSE	16786786	0.051218	0.2841	Thyroid Cancer	TRUE	reported	textfile	9	16786784	0.0511627	7.26256e-07	14306	ebi-a-GCST90016946	TRUE	reported	igd	2	TRUE	1620354	high	-0.252	0.0511627
rs12986312	family Peptostreptococcaceae	T	G	T	G	0.0571818	0.03512	0.3221	0.2697	FALSE	FALSE	FALSE	17303329	0.020541	0.08731	Thyroid Cancer	TRUE	reported	textfile	19	17414138	0.0125947	5.76713e-06	14306	ebi-a-GCST90016946	TRUE	reported	igd	2	TRUE	1620354	high	0.0571818	0.0125947
rs1467258	family Peptostreptococcaceae	G	A	G	A	0.072584	-0.040671	0.167	0.1634	FALSE	FALSE	FALSE	40060234	0.027514	0.1394	Thyroid Cancer	TRUE	reported	textfile	17	38216487	0.0162321	7.89805e-06	14306	ebi-a-GCST90016946	TRUE	reported	igd	2	TRUE	1620354	high	0.072584	0.0162321
rs1520207	family Peptostreptococcaceae	T	C	T	C	-0.0525658	-0.010378	0.5626	0.5374	FALSE	FALSE	FALSE	152063386	0.019684	0.598	Thyroid Cancer	TRUE	reported	textfile	3	151781175	0.0112476	3.16548e-06	14306	ebi-a-GCST90016946	TRUE	reported	igd	2	TRUE	1620354	high	-0.0525658	0.0112476
rs4692811	family Peptostreptococcaceae	C	T	C	T	0.0642075	-0.0084574	0.2644	0.3383	FALSE	FALSE	FALSE	170259039	0.020293	0.6769	Thyroid Cancer	TRUE	reported	textfile	4	171180190	0.0126913	4.21124e-07	14306	ebi-a-GCST90016946	TRUE	reported	igd	2	TRUE	1620354	high	0.0642075	0.0126913
rs59865771	family Peptostreptococcaceae	C	T	C	T	-0.0573764	0.029314	0.2813	0.3539	FALSE	FALSE	FALSE	89180262	0.022125	0.1852	Thyroid Cancer	TRUE	reported	textfile	16	89246670	0.0127192	7.69024e-06	14306	ebi-a-GCST90016946	TRUE	reported	igd	2	TRUE	1620354	high	-0.0573764	0.0127192
rs59987323	family Peptostreptococcaceae	C	T	C	T	-0.0537078	-0.00013402	0.4274	0.4043	FALSE	FALSE	FALSE	37580415	0.023391	0.9954	Thyroid Cancer	TRUE	reported	textfile	22	37976422	0.011443	2.70085e-06	14306	ebi-a-GCST90016946	TRUE	reported	igd	2	TRUE	1620354	high	-0.0537078	0.011443
rs61841503	family Peptostreptococcaceae	G	A	G	A	0.0919658	0.044731	0.1372	0.1354	FALSE	FALSE	FALSE	16977560	0.026145	0.0871	Thyroid Cancer	TRUE	reported	textfile	10	17019559	0.0161331	9.80122e-09	14306	ebi-a-GCST90016946	TRUE	reported	igd	2	TRUE	1620354	high	0.0919658	0.0161331
rs6721459	family Peptostreptococcaceae	G	A	G	A	-0.0509823	0.0011761	0.4394	0.4735	FALSE	FALSE	FALSE	67625704	0.01847	0.9492	Thyroid Cancer	TRUE	reported	textfile	2	67852836	0.0111975	5.07762e-06	14306	ebi-a-GCST90016946	TRUE	reported	igd	2	TRUE	1620354	high	-0.0509823	0.0111975
rs76982728	family Peptostreptococcaceae	T	C	T	C	0.124203	-0.034191	0.0388	0.08869	FALSE	FALSE	FALSE	44273225	0.039671	0.3888	Thyroid Cancer	TRUE	reported	textfile	7	44312824	0.0266923	3.24056e-06	14306	ebi-a-GCST90016946	TRUE	reported	igd	2	TRUE	1620354	high	0.124203	0.0266923
rs77540684	family Peptostreptococcaceae	T	G	T	G	0.106725	0.017059	0.0517	0.0771	FALSE	FALSE	FALSE	14608536	0.039647	0.667	Thyroid Cancer	TRUE	reported	textfile	10	14650535	0.0245638	8.13711e-06	14306	ebi-a-GCST90016946	TRUE	reported	igd	2	TRUE	1620354	high	0.106725	0.0245638
rs11146701	class Bacteroidia	A	G	A	G	0.0473596	0.020355	0.4254	0.4382	FALSE	FALSE	FALSE	38769138	0.020147	0.3123	Thyroid Cancer	TRUE	reported	textfile	10	39062269	0.010541	7.08223e-06	14306	ebi-a-GCST90016911	TRUE	reported	igd	2	TRUE	1620354	high	0.0473596	0.010541
rs17343978	class Bacteroidia	A	C	A	C	-0.0552057	0.0065762	0.2604	0.2383	FALSE	FALSE	FALSE	27037922	0.021555	0.7603	Thyroid Cancer	TRUE	reported	textfile	22	27433885	0.0120278	8.3593e-06	14306	ebi-a-GCST90016911	TRUE	reported	igd	2	TRUE	1620354	high	-0.0552057	0.0120278
rs4916508	class Bacteroidia	A	G	A	G	0.0466729	0.043743	0.5646	0.5214	FALSE	FALSE	FALSE	196209918	0.019979	0.02856	Thyroid Cancer	TRUE	reported	textfile	3	195936789	0.0105312	8.4711e-06	14306	ebi-a-GCST90016911	TRUE	reported	igd	2	TRUE	1620354	high	0.0466729	0.0105312
rs55773148	class Bacteroidia	G	A	G	A	-0.121514	-0.0045714	0.0527	0.0976	FALSE	FALSE	FALSE	69948897	0.035696	0.8981	Thyroid Cancer	TRUE	reported	textfile	13	70523029	0.0236759	3.89583e-07	14306	ebi-a-GCST90016911	TRUE	reported	igd	2	TRUE	1620354	high	-0.121514	0.0236759
rs62531359	class Bacteroidia	T	G	T	G	0.0655728	0.022234	0.1451	0.155	FALSE	FALSE	FALSE	70003946	0.025761	0.3881	Thyroid Cancer	TRUE	reported	textfile	8	70916181	0.0149891	9.08657e-06	14306	ebi-a-GCST90016911	TRUE	reported	igd	2	TRUE	1620354	high	0.0655728	0.0149891
rs62575403	class Bacteroidia	C	T	C	T	0.140055	-0.024924	0.0437	0.03895	FALSE	FALSE	FALSE	133628698	0.04633	0.5906	Thyroid Cancer	TRUE	reported	textfile	9	136493820	0.0311128	7.06122e-06	14306	ebi-a-GCST90016911	TRUE	reported	igd	2	TRUE	1620354	high	0.140055	0.0311128
rs79585701	class Bacteroidia	A	C	A	C	0.0646823	0.012582	0.1292	0.1291	FALSE	FALSE	FALSE	13252676	0.026942	0.6405	Thyroid Cancer	TRUE	reported	textfile	8	13110185	0.0149628	9.98596e-06	14306	ebi-a-GCST90016911	TRUE	reported	igd	2	TRUE	1620354	high	0.0646823	0.0149628
rs929878	class Bacteroidia	T	C	T	C	0.0548532	-0.0036167	0.7555	0.7762	FALSE	FALSE	FALSE	74256742	0.023327	0.8768	Thyroid Cancer	TRUE	reported	textfile	16	74290641	0.012153	4.7338e-06	14306	ebi-a-GCST90016911	TRUE	reported	igd	2	TRUE	1620354	high	0.0548532	0.012153
rs10762312	family Porphyromonadaceae	A	G	A	G	0.052368	-0.0039491	0.7386	0.7072	FALSE	FALSE	FALSE	69812107	0.020565	0.8477	Thyroid Cancer	TRUE	reported	textfile	10	71571863	0.0118814	8.70362e-06	14306	ebi-a-GCST90016947	TRUE	reported	igd	2	TRUE	1620354	high	0.052368	0.0118814
rs10858364	family Porphyromonadaceae	G	T	G	T	0.055316	0.0055144	0.2763	0.2908	FALSE	FALSE	FALSE	135184235	0.023029	0.8108	Thyroid Cancer	TRUE	reported	textfile	9	138076081	0.012085	4.31062e-06	14306	ebi-a-GCST90016947	TRUE	reported	igd	2	TRUE	1620354	high	0.055316	0.012085
rs1980561	family Porphyromonadaceae	A	G	A	G	-0.0485289	-0.026157	0.3857	0.3874	FALSE	FALSE	FALSE	62919798	0.018872	0.1658	Thyroid Cancer	TRUE	reported	textfile	14	63386516	0.0109284	8.9454e-06	14306	ebi-a-GCST90016947	TRUE	reported	igd	2	TRUE	1620354	high	-0.0485289	0.0109284
rs35233670	family Porphyromonadaceae	T	C	T	C	-0.0473576	0.012567	0.4414	0.4904	FALSE	FALSE	FALSE	65754785	0.018587	0.499	Thyroid Cancer	TRUE	reported	textfile	17	63750903	0.010602	7.90988e-06	14306	ebi-a-GCST90016947	TRUE	reported	igd	2	TRUE	1620354	high	-0.0473576	0.010602
rs35961441	family Porphyromonadaceae	A	C	A	C	0.0915257	-0.12328	0.0736	0.05872	FALSE	FALSE	FALSE	240766474	0.038487	0.00136	Thyroid Cancer	TRUE	reported	textfile	1	240929774	0.0207306	8.37394e-06	14306	ebi-a-GCST90016947	TRUE	reported	igd	2	TRUE	1620354	high	0.0915257	0.0207306
rs6953849	family Porphyromonadaceae	A	G	A	G	0.0718149	0.01143	0.1471	0.1458	FALSE	FALSE	FALSE	69786706	0.025682	0.6563	Thyroid Cancer	TRUE	reported	textfile	7	69251692	0.0150724	2.44478e-06	14306	ebi-a-GCST90016947	TRUE	reported	igd	2	TRUE	1620354	high	0.0718149	0.0150724
rs864093	family Porphyromonadaceae	A	C	A	C	-0.0527939	-0.018708	0.2565	0.2785	FALSE	FALSE	FALSE	148904825	0.02076	0.3675	Thyroid Cancer	TRUE	reported	textfile	4	149825977	0.0117499	9.59798e-06	14306	ebi-a-GCST90016947	TRUE	reported	igd	2	TRUE	1620354	high	-0.0527939	0.0117499
rs12057990	family Prevotellaceae	C	T	C	T	0.0589878	-0.0061747	0.2406	0.2988	FALSE	FALSE	FALSE	99004713	0.024676	0.8024	Thyroid Cancer	TRUE	reported	textfile	1	99470269	0.0132268	8.9747e-06	14306	ebi-a-GCST90016948	TRUE	reported	igd	2	TRUE	1620354	high	0.0589878	0.0132268
rs12118202	family Prevotellaceae	T	C	T	C	-0.0751986	-0.022182	0.1899	0.1817	FALSE	FALSE	FALSE	210508026	0.023497	0.3452	Thyroid Cancer	TRUE	reported	textfile	1	210681370	0.0147265	5.5423e-07	14306	ebi-a-GCST90016948	TRUE	reported	igd	2	TRUE	1620354	high	-0.0751986	0.0147265
rs13069367	family Prevotellaceae	A	C	A	C	-0.0539768	0.008597	0.3549	0.405	FALSE	FALSE	FALSE	71752679	0.019279	0.6556	Thyroid Cancer	TRUE	reported	textfile	3	71801830	0.0119687	7.39486e-06	14306	ebi-a-GCST90016948	TRUE	reported	igd	2	TRUE	1620354	high	-0.0539768	0.0119687
rs148376875	family Prevotellaceae	T	G	T	G	0.084515	-0.019148	0.1203	0.1496	FALSE	FALSE	FALSE	170408919	0.029671	0.5187	Thyroid Cancer	TRUE	reported	textfile	3	170126707	0.0179163	2.08027e-06	14306	ebi-a-GCST90016948	TRUE	reported	igd	2	TRUE	1620354	high	0.084515	0.0179163
rs2206482	family Prevotellaceae	T	G	T	G	-0.0569105	0.013993	0.4423	0.4211	FALSE	FALSE	FALSE	9790461	0.019963	0.4833	Thyroid Cancer	TRUE	reported	textfile	20	9771109	0.0117486	1.30377e-06	14306	ebi-a-GCST90016948	TRUE	reported	igd	2	TRUE	1620354	high	-0.0569105	0.0117486
rs34660375	family Prevotellaceae	A	G	A	G	-0.0805894	-0.00063977	0.1909	0.1541	FALSE	FALSE	FALSE	180856881	0.031552	0.9838	Thyroid Cancer	TRUE	reported	textfile	5	180283881	0.0178291	7.40321e-06	14306	ebi-a-GCST90016948	TRUE	reported	igd	2	TRUE	1620354	high	-0.0805894	0.0178291
rs3758087	family Prevotellaceae	C	T	C	T	-0.0564199	-0.036371	0.7078	0.6918	FALSE	FALSE	FALSE	23857096	0.019837	0.06673	Thyroid Cancer	TRUE	reported	textfile	8	23714609	0.0124655	8.60578e-06	14306	ebi-a-GCST90016948	TRUE	reported	igd	2	TRUE	1620354	high	-0.0564199	0.0124655
rs3860225	family Prevotellaceae	A	G	A	G	0.083936	-0.010815	0.1382	0.1513	FALSE	FALSE	FALSE	110619055	0.026702	0.6855	Thyroid Cancer	TRUE	reported	textfile	1	111161677	0.0167936	5.4968e-07	14306	ebi-a-GCST90016948	TRUE	reported	igd	2	TRUE	1620354	high	0.083936	0.0167936
rs4493272	family Prevotellaceae	T	C	T	C	-0.0604992	0.01165	0.4712	0.4296	FALSE	FALSE	FALSE	118153336	0.018544	0.5299	Thyroid Cancer	TRUE	reported	textfile	2	118910912	0.0118027	3.02315e-07	14306	ebi-a-GCST90016948	TRUE	reported	igd	2	TRUE	1620354	high	-0.0604992	0.0118027
rs4685827	family Prevotellaceae	T	C	T	C	-0.0679529	0.034124	0.2237	0.2027	FALSE	FALSE	FALSE	4823193	0.022798	0.1344	Thyroid Cancer	TRUE	reported	textfile	3	4864877	0.0145407	2.77192e-06	14306	ebi-a-GCST90016948	TRUE	reported	igd	2	TRUE	1620354	high	-0.0679529	0.0145407
rs9586501	family Prevotellaceae	G	A	G	A	0.0592681	-0.02213	0.3141	0.2697	FALSE	FALSE	FALSE	104423473	0.02173	0.3085	Thyroid Cancer	TRUE	reported	textfile	13	105075823	0.0127329	2.58988e-06	14306	ebi-a-GCST90016948	TRUE	reported	igd	2	TRUE	1620354	high	0.0592681	0.0127329
rs9958960	family Prevotellaceae	G	A	G	A	-0.0914807	-0.024137	0.165	0.1261	FALSE	FALSE	FALSE	65351747	0.029191	0.4083	Thyroid Cancer	TRUE	reported	textfile	18	63018983	0.0173611	1.06324e-07	14306	ebi-a-GCST90016948	TRUE	reported	igd	2	TRUE	1620354	high	-0.0914807	0.0173611
rs1035406	family Rhodospirillaceae	G	A	G	A	-0.11354	-0.014435	0.0994	0.1403	FALSE	FALSE	FALSE	120037042	0.027838	0.6041	Thyroid Cancer	TRUE	reported	textfile	5	119372737	0.0250863	5.84454e-06	14306	ebi-a-GCST90016949	TRUE	reported	igd	2	TRUE	1620354	high	-0.11354	0.0250863
rs11591293	family Rhodospirillaceae	G	T	G	T	0.0743184	-0.023845	0.4195	0.3262	FALSE	FALSE	FALSE	111660039	0.019736	0.227	Thyroid Cancer	TRUE	reported	textfile	10	113419797	0.0158724	2.67147e-06	14306	ebi-a-GCST90016949	TRUE	reported	igd	2	TRUE	1620354	high	0.0743184	0.0158724
rs1549633	family Rhodospirillaceae	A	C	A	C	0.0999312	0.042581	0.1561	0.1751	FALSE	FALSE	FALSE	27945538	0.025499	0.09494	Thyroid Cancer	TRUE	reported	textfile	5	27945645	0.0218634	4.70392e-06	14306	ebi-a-GCST90016949	TRUE	reported	igd	2	TRUE	1620354	high	0.0999312	0.0218634
rs3754624	family Rhodospirillaceae	C	T	C	T	0.0971389	0.017281	0.162	0.2078	FALSE	FALSE	FALSE	224769095	0.023241	0.4572	Thyroid Cancer	TRUE	reported	textfile	2	225633812	0.0200064	1.71479e-06	14306	ebi-a-GCST90016949	TRUE	reported	igd	2	TRUE	1620354	high	0.0971389	0.0200064
rs61933850	family Rhodospirillaceae	G	A	G	A	0.164808	0.001369	0.0905	0.07895	FALSE	FALSE	FALSE	72745618	0.038525	0.9717	Thyroid Cancer	TRUE	reported	textfile	12	73139398	0.0360647	7.22587e-06	14306	ebi-a-GCST90016949	TRUE	reported	igd	2	TRUE	1620354	high	0.164808	0.0360647
rs6679026	family Rhodospirillaceae	T	C	T	C	0.111984	0.068879	0.1074	0.08817	FALSE	FALSE	FALSE	78153828	0.031087	0.02672	Thyroid Cancer	TRUE	reported	textfile	1	78619512	0.0251088	9.94672e-06	14306	ebi-a-GCST90016949	TRUE	reported	igd	2	TRUE	1620354	high	0.111984	0.0251088
rs7001029	family Rhodospirillaceae	C	T	C	T	0.117366	-0.029795	0.0934	0.09894	FALSE	FALSE	FALSE	130946157	0.034784	0.3917	Thyroid Cancer	TRUE	reported	textfile	8	131958403	0.0261324	5.34749e-06	14306	ebi-a-GCST90016949	TRUE	reported	igd	2	TRUE	1620354	high	0.117366	0.0261324
rs72714493	family Rhodospirillaceae	A	G	A	G	0.0816858	-0.017425	0.2157	0.1964	FALSE	FALSE	FALSE	91740661	0.024421	0.4755	Thyroid Cancer	TRUE	reported	textfile	1	92206218	0.0180791	7.3492e-06	14306	ebi-a-GCST90016949	TRUE	reported	igd	2	TRUE	1620354	high	0.0816858	0.0180791
rs74354280	family Rhodospirillaceae	C	T	C	T	-0.0911896	0.034643	0.1531	0.2129	FALSE	FALSE	FALSE	133271763	0.023374	0.1383	Thyroid Cancer	TRUE	reported	textfile	4	134192918	0.0204907	6.67298e-06	14306	ebi-a-GCST90016949	TRUE	reported	igd	2	TRUE	1620354	high	-0.0911896	0.0204907
rs76784716	family Rhodospirillaceae	A	G	A	G	0.136049	-0.016342	0.0716	0.07579	FALSE	FALSE	FALSE	168176830	0.036417	0.6536	Thyroid Cancer	TRUE	reported	textfile	2	169033340	0.0285767	1.48988e-06	14306	ebi-a-GCST90016949	TRUE	reported	igd	2	TRUE	1620354	high	0.136049	0.0285767
rs9813022	family Rhodospirillaceae	A	G	A	G	-0.0842444	0.011483	0.3022	0.3716	FALSE	FALSE	FALSE	13685237	0.019693	0.5598	Thyroid Cancer	TRUE	reported	textfile	3	13726736	0.0163583	2.53122e-07	14306	ebi-a-GCST90016949	TRUE	reported	igd	2	TRUE	1620354	high	-0.0842444	0.0163583
rs10217435	family Rikenellaceae	C	T	C	T	-0.0883756	-0.098137	0.0875	0.08424	FALSE	FALSE	FALSE	83437740	0.033183	0.003102	Thyroid Cancer	TRUE	reported	textfile	9	86052655	0.0197506	6.50759e-06	14306	ebi-a-GCST90016950	TRUE	reported	igd	2	TRUE	1620354	high	-0.0883756	0.0197506
rs1939881	family Rikenellaceae	G	A	G	A	-0.105589	0.013852	0.0577	0.1002	FALSE	FALSE	FALSE	95571670	0.034189	0.6854	Thyroid Cancer	TRUE	reported	textfile	11	95304834	0.0206213	5.64378e-07	14306	ebi-a-GCST90016950	TRUE	reported	igd	2	TRUE	1620354	high	-0.105589	0.0206213
rs2447496	family Rikenellaceae	A	G	A	G	0.0549203	-0.016275	0.7167	0.7396	FALSE	FALSE	FALSE	98176696	0.022584	0.4711	Thyroid Cancer	TRUE	reported	textfile	8	99188924	0.0121904	6.08611e-06	14306	ebi-a-GCST90016950	TRUE	reported	igd	2	TRUE	1620354	high	0.0549203	0.0121904
rs2833282	family Rikenellaceae	G	A	G	A	0.0711137	-0.02132	0.1282	0.1266	FALSE	FALSE	FALSE	31124392	0.029801	0.4744	Thyroid Cancer	TRUE	reported	textfile	21	32496710	0.0156966	4.31102e-06	14306	ebi-a-GCST90016950	TRUE	reported	igd	2	TRUE	1620354	high	0.0711137	0.0156966
rs36021379	family Rikenellaceae	A	G	A	G	-0.0656005	-0.0049132	0.1342	0.1551	FALSE	FALSE	FALSE	27143593	0.027223	0.8568	Thyroid Cancer	TRUE	reported	textfile	21	28515912	0.0144903	7.19515e-06	14306	ebi-a-GCST90016950	TRUE	reported	igd	2	TRUE	1620354	high	-0.0656005	0.0144903
rs4264350	family Rikenellaceae	T	C	T	C	-0.0526393	-0.012923	0.3936	0.4565	FALSE	FALSE	FALSE	71366303	0.019828	0.5145	Thyroid Cancer	TRUE	reported	textfile	15	71658642	0.0108555	1.34831e-06	14306	ebi-a-GCST90016950	TRUE	reported	igd	2	TRUE	1620354	high	-0.0526393	0.0108555
rs59663348	family Rikenellaceae	G	A	G	A	0.0570915	-0.00075478	0.1948	0.2946	FALSE	FALSE	FALSE	4069710	0.021921	0.9725	Thyroid Cancer	TRUE	reported	textfile	18	4069710	0.0125048	6.12238e-06	14306	ebi-a-GCST90016950	TRUE	reported	igd	2	TRUE	1620354	high	0.0570915	0.0125048
rs6744030	family Rikenellaceae	C	T	C	T	0.0696747	0.013812	0.1382	0.1485	FALSE	FALSE	FALSE	173392399	0.026442	0.6014	Thyroid Cancer	TRUE	reported	textfile	2	174257127	0.0157103	9.31515e-06	14306	ebi-a-GCST90016950	TRUE	reported	igd	2	TRUE	1620354	high	0.0696747	0.0157103
rs6837275	family Rikenellaceae	A	G	A	G	0.0570355	-0.037531	0.2535	0.316	FALSE	FALSE	FALSE	186921078	0.022001	0.08803	Thyroid Cancer	TRUE	reported	textfile	4	187842232	0.011887	1.447e-06	14306	ebi-a-GCST90016950	TRUE	reported	igd	2	TRUE	1620354	high	0.0570355	0.011887
rs7242694	family Rikenellaceae	C	T	C	T	-0.0618674	0.010992	0.1809	0.2473	FALSE	FALSE	FALSE	10338473	0.026693	0.6805	Thyroid Cancer	TRUE	reported	textfile	18	10338470	0.0134882	5.80711e-06	14306	ebi-a-GCST90016950	TRUE	reported	igd	2	TRUE	1620354	high	-0.0618674	0.0134882
rs74474130	family Rikenellaceae	T	G	T	G	0.137747	0.017362	0.0656	0.0535	FALSE	FALSE	FALSE	89804477	0.044285	0.695	Thyroid Cancer	TRUE	reported	textfile	14	90270821	0.0295688	3.61377e-06	14306	ebi-a-GCST90016950	TRUE	reported	igd	2	TRUE	1620354	high	0.137747	0.0295688
rs77885767	family Rikenellaceae	C	T	C	T	-0.156209	-0.04054	0.0477	0.04467	FALSE	FALSE	FALSE	21080475	0.047318	0.3916	Thyroid Cancer	TRUE	reported	textfile	14	21548634	0.0336482	2.84695e-06	14306	ebi-a-GCST90016950	TRUE	reported	igd	2	TRUE	1620354	high	-0.156209	0.0336482
rs9389714	family Rikenellaceae	C	T	C	T	-0.0636841	-0.0078659	0.1789	0.1785	FALSE	FALSE	FALSE	99796791	0.025305	0.7559	Thyroid Cancer	TRUE	reported	textfile	6	100244667	0.0143416	8.79063e-06	14306	ebi-a-GCST90016950	TRUE	reported	igd	2	TRUE	1620354	high	-0.0636841	0.0143416
rs10093275	family Ruminococcaceae	T	C	T	C	-0.0534595	-0.021326	0.7177	0.7139	FALSE	FALSE	FALSE	68820652	0.020333	0.2943	Thyroid Cancer	TRUE	reported	textfile	8	69732887	0.011677	5.35229e-06	14306	ebi-a-GCST90016951	TRUE	reported	igd	2	TRUE	1620354	high	-0.0534595	0.011677
rs10166469	family Ruminococcaceae	C	T	C	T	0.053336	-0.0162	0.7237	0.7488	FALSE	FALSE	FALSE	29606301	0.022563	0.4728	Thyroid Cancer	TRUE	reported	textfile	2	29829167	0.0120209	8.52158e-06	14306	ebi-a-GCST90016951	TRUE	reported	igd	2	TRUE	1620354	high	0.053336	0.0120209
rs1612733	family Ruminococcaceae	T	C	T	C	0.108708	0.041867	0.0596	0.05324	FALSE	FALSE	FALSE	107118984	0.043266	0.3332	Thyroid Cancer	TRUE	reported	textfile	1	107661606	0.0238006	4.22435e-06	14306	ebi-a-GCST90016951	TRUE	reported	igd	2	TRUE	1620354	high	0.108708	0.0238006
rs17376049	family Ruminococcaceae	T	C	T	C	0.0848534	-0.045513	0.1083	0.0996	FALSE	FALSE	FALSE	60959595	0.030199	0.1318	Thyroid Cancer	TRUE	reported	textfile	1	61425267	0.0172114	7.29625e-07	14306	ebi-a-GCST90016951	TRUE	reported	igd	2	TRUE	1620354	high	0.0848534	0.0172114
rs3009418	family Ruminococcaceae	A	C	A	C	-0.0927607	0.079894	0.9215	0.93526	FALSE	FALSE	FALSE	148272338	0.045501	0.07911	Thyroid Cancer	TRUE	reported	textfile	1	147744468	0.0210123	8.6902e-06	14306	ebi-a-GCST90016951	TRUE	reported	igd	2	TRUE	1620354	high	-0.0927607	0.0210123
rs55793120	family Ruminococcaceae	T	C	T	C	0.13822	-0.084754	0.0507	0.06275	FALSE	FALSE	FALSE	46990335	0.045187	0.0607	Thyroid Cancer	TRUE	reported	textfile	12	47384118	0.0266152	1.44338e-07	14306	ebi-a-GCST90016951	TRUE	reported	igd	2	TRUE	1620354	high	0.13822	0.0266152
rs56199908	family Ruminococcaceae	T	C	T	C	-0.199327	-0.033942	0.0537	0.05977	FALSE	FALSE	FALSE	2801371	0.039188	0.3864	Thyroid Cancer	TRUE	reported	textfile	9	2801371	0.0410444	1.66414e-06	14306	ebi-a-GCST90016951	TRUE	reported	igd	2	TRUE	1620354	high	-0.199327	0.0410444
rs76724913	family Ruminococcaceae	T	G	T	G	0.0901053	0.025935	0.0765	0.06876	FALSE	FALSE	FALSE	24147179	0.038942	0.5054	Thyroid Cancer	TRUE	reported	textfile	1	24473669	0.0203104	9.60484e-06	14306	ebi-a-GCST90016951	TRUE	reported	igd	2	TRUE	1620354	high	0.0901053	0.0203104
rs10028567	family Streptococcaceae	C	T	C	T	-0.0934027	0.026821	0.0815	0.1241	FALSE	FALSE	FALSE	52791410	0.02928	0.3597	Thyroid Cancer	TRUE	reported	textfile	4	53657577	0.0190343	3.72495e-06	14306	ebi-a-GCST90016952	TRUE	reported	igd	2	TRUE	1620354	high	-0.0934027	0.0190343
rs11110281	family Streptococcaceae	T	C	T	C	-0.130554	0.013325	0.0676	0.04993	FALSE	FALSE	FALSE	100190236	0.040733	0.7436	Thyroid Cancer	TRUE	reported	textfile	12	100584014	0.0225943	1.40136e-08	14306	ebi-a-GCST90016952	TRUE	reported	igd	2	TRUE	1620354	high	-0.130554	0.0225943
rs2370083	family Streptococcaceae	G	T	G	T	-0.0842751	0.018505	0.0885	0.08907	FALSE	FALSE	FALSE	97060413	0.031641	0.5586	Thyroid Cancer	TRUE	reported	textfile	14	97526750	0.0184509	4.25667e-06	14306	ebi-a-GCST90016952	TRUE	reported	igd	2	TRUE	1620354	high	-0.0842751	0.0184509
rs4968759	family Streptococcaceae	A	G	A	G	-0.0544035	0.015634	0.4264	0.399	FALSE	FALSE	FALSE	63220659	0.020611	0.4481	Thyroid Cancer	TRUE	reported	textfile	17	61298020	0.0111271	8.91887e-07	14306	ebi-a-GCST90016952	TRUE	reported	igd	2	TRUE	1620354	high	-0.0544035	0.0111271
rs57646748	family Streptococcaceae	G	A	G	A	-0.088021	0.0096739	0.0676	0.1048	FALSE	FALSE	FALSE	37451236	0.033863	0.7751	Thyroid Cancer	TRUE	reported	textfile	4	37452858	0.019876	7.88352e-06	14306	ebi-a-GCST90016952	TRUE	reported	igd	2	TRUE	1620354	high	-0.088021	0.019876
rs72739637	family Streptococcaceae	A	G	A	G	0.0927983	0.014165	0.1064	0.1031	FALSE	FALSE	FALSE	41371195	0.035298	0.6882	Thyroid Cancer	TRUE	reported	textfile	15	41663393	0.0192021	1.82163e-06	14306	ebi-a-GCST90016952	TRUE	reported	igd	2	TRUE	1620354	high	0.0927983	0.0192021
rs77968078	family Streptococcaceae	G	A	G	A	-0.0993013	0.027745	0.0567	0.06959	FALSE	FALSE	FALSE	240278466	0.036937	0.4526	Thyroid Cancer	TRUE	reported	textfile	1	240441766	0.0224788	7.93341e-06	14306	ebi-a-GCST90016952	TRUE	reported	igd	2	TRUE	1620354	high	-0.0993013	0.0224788
rs7916711	family Streptococcaceae	A	G	A	G	0.0959639	-0.029905	0.0646	0.1469	FALSE	FALSE	FALSE	28299340	0.031471	0.342	Thyroid Cancer	TRUE	reported	textfile	10	28588269	0.021545	6.32732e-06	14306	ebi-a-GCST90016952	TRUE	reported	igd	2	TRUE	1620354	high	0.0959639	0.021545
rs957755	family Streptococcaceae	T	G	T	G	-0.0642449	0.023102	0.1909	0.1646	FALSE	FALSE	FALSE	46739055	0.024388	0.3435	Thyroid Cancer	TRUE	reported	textfile	7	46778653	0.0142702	7.41515e-06	14306	ebi-a-GCST90016952	TRUE	reported	igd	2	TRUE	1620354	high	-0.0642449	0.0142702
rs9903102	family Streptococcaceae	C	A	C	A	-0.0693015	0.020923	0.164	0.1592	FALSE	FALSE	FALSE	82618748	0.030178	0.4881	Thyroid Cancer	TRUE	reported	textfile	17	80576624	0.0154096	4.91802e-06	14306	ebi-a-GCST90016952	TRUE	reported	igd	2	TRUE	1620354	high	-0.0693015	0.0154096
rs11150282	unknown family	T	C	T	C	0.098235	-0.020234	0.3211	0.3457	FALSE	FALSE	FALSE	80459808	0.020603	0.3261	Thyroid Cancer	TRUE	reported	textfile	16	80493705	0.0197127	7.36055e-07	14306	ebi-a-GCST90016953	TRUE	reported	igd	2	TRUE	1620354	high	0.098235	0.0197127
rs113884518	unknown family	T	C	T	C	-0.20591	0.0007138	0.0487	0.03971	FALSE	FALSE	FALSE	24648999	0.045302	0.9874	Thyroid Cancer	TRUE	reported	textfile	9	24648997	0.0455376	7.7398e-06	14306	ebi-a-GCST90016953	TRUE	reported	igd	2	TRUE	1620354	high	-0.20591	0.0455376
rs28678345	unknown family	T	C	T	C	0.213083	-0.020752	0.0467	0.04803	FALSE	FALSE	FALSE	55828967	0.042231	0.6232	Thyroid Cancer	TRUE	reported	textfile	17	53906328	0.0471377	8.05954e-06	14306	ebi-a-GCST90016953	TRUE	reported	igd	2	TRUE	1620354	high	0.213083	0.0471377
rs367480	unknown family	A	G	A	G	0.0841649	-0.00074705	0.5726	0.5642	FALSE	FALSE	FALSE	2916401	0.018769	0.9683	Thyroid Cancer	TRUE	reported	textfile	11	2937631	0.0185948	7.52419e-06	14306	ebi-a-GCST90016953	TRUE	reported	igd	2	TRUE	1620354	high	0.0841649	0.0185948
rs8028558	unknown family	A	G	A	G	0.08346	0.040601	0.4046	0.4183	FALSE	FALSE	FALSE	61763554	0.018787	0.03068	Thyroid Cancer	TRUE	reported	textfile	15	62055753	0.0188504	9.78228e-06	14306	ebi-a-GCST90016953	TRUE	reported	igd	2	TRUE	1620354	high	0.08346	0.0188504
rs11779863	unknown family	G	A	G	A	-0.0772768	0.03167	0.2068	0.18	FALSE	FALSE	FALSE	15549321	0.025405	0.2125	Thyroid Cancer	TRUE	reported	textfile	8	15406830	0.0172171	6.68852e-06	14306	ebi-a-GCST90016954	TRUE	reported	igd	2	TRUE	1620354	high	-0.0772768	0.0172171
rs12566890	unknown family	T	G	T	G	-0.103134	0.0062565	0.0954	0.1226	FALSE	FALSE	FALSE	61385192	0.032417	0.847	Thyroid Cancer	TRUE	reported	textfile	1	61850864	0.0241775	8.11204e-06	14306	ebi-a-GCST90016954	TRUE	reported	igd	2	TRUE	1620354	high	-0.103134	0.0241775
rs17235252	unknown family	T	C	T	C	-0.122002	-0.078639	0.0944	0.08949	FALSE	FALSE	FALSE	82906721	0.034265	0.02173	Thyroid Cancer	TRUE	reported	textfile	7	82536037	0.0255463	2.15879e-06	14306	ebi-a-GCST90016954	TRUE	reported	igd	2	TRUE	1620354	high	-0.122002	0.0255463
rs515984	unknown family	C	T	C	T	0.0875451	0.0071996	0.826	0.8461	FALSE	FALSE	FALSE	3479267	0.0273	0.792	Thyroid Cancer	TRUE	reported	textfile	10	3521459	0.0190685	6.61363e-06	14306	ebi-a-GCST90016954	TRUE	reported	igd	2	TRUE	1620354	high	0.0875451	0.0190685
rs638542	unknown family	A	G	A	G	0.070592	-0.003006	0.7137	0.7537	FALSE	FALSE	FALSE	109302630	0.022538	0.8939	Thyroid Cancer	TRUE	reported	textfile	1	109845252	0.0157049	5.17285e-06	14306	ebi-a-GCST90016954	TRUE	reported	igd	2	TRUE	1620354	high	0.070592	0.0157049
rs74603314	unknown family	T	C	T	C	0.230767	-0.10761	0.0457	0.04173	FALSE	FALSE	FALSE	46050515	0.050519	0.03316	Thyroid Cancer	TRUE	reported	textfile	14	46519718	0.0489701	2.27641e-06	14306	ebi-a-GCST90016954	TRUE	reported	igd	2	TRUE	1620354	high	0.230767	0.0489701
rs76373661	unknown family	G	A	G	A	0.0908218	-0.029664	0.1133	0.1368	FALSE	FALSE	FALSE	3729464	0.031551	0.3471	Thyroid Cancer	TRUE	reported	textfile	3	3771148	0.0202986	5.15941e-06	14306	ebi-a-GCST90016954	TRUE	reported	igd	2	TRUE	1620354	high	0.0908218	0.0202986
rs7706512	unknown family	A	G	A	G	-0.0657351	-0.029995	0.496	0.4376	FALSE	FALSE	FALSE	17443545	0.019935	0.1324	Thyroid Cancer	TRUE	reported	textfile	5	17443654	0.0138979	2.27206e-06	14306	ebi-a-GCST90016954	TRUE	reported	igd	2	TRUE	1620354	high	-0.0657351	0.0138979
rs7801843	unknown family	A	G	A	G	-0.0869495	-0.013924	0.1292	0.1371	FALSE	FALSE	FALSE	4066073	0.026538	0.5998	Thyroid Cancer	TRUE	reported	textfile	7	4105705	0.0194509	9.46891e-06	14306	ebi-a-GCST90016954	TRUE	reported	igd	2	TRUE	1620354	high	-0.0869495	0.0194509
rs7853673	unknown family	A	G	A	G	0.0624389	-0.0031019	0.4861	0.4626	FALSE	FALSE	FALSE	113948961	0.020199	0.8779	Thyroid Cancer	TRUE	reported	textfile	9	116711241	0.0139833	6.73256e-06	14306	ebi-a-GCST90016954	TRUE	reported	igd	2	TRUE	1620354	high	0.0624389	0.0139833
rs949341	unknown family	A	G	A	G	-0.0656602	-0.017808	0.6799	0.6647	FALSE	FALSE	FALSE	112516062	0.019646	0.3647	Thyroid Cancer	TRUE	reported	textfile	11	112386785	0.0147216	7.73286e-06	14306	ebi-a-GCST90016954	TRUE	reported	igd	2	TRUE	1620354	high	-0.0656602	0.0147216
rs11251024	unknown family	G	A	G	A	0.104201	-0.016065	0.33	0.3085	FALSE	FALSE	FALSE	2053532	0.019863	0.4186	Thyroid Cancer	TRUE	reported	textfile	10	2095726	0.0206737	6.62796e-07	14306	ebi-a-GCST90016955	TRUE	reported	igd	2	TRUE	1620354	high	0.104201	0.0206737
rs11606187	unknown family	A	G	A	G	-0.154539	0.023188	0.1074	0.1166	FALSE	FALSE	FALSE	91856434	0.028822	0.4211	Thyroid Cancer	TRUE	reported	textfile	11	91589600	0.0326288	3.30583e-06	14306	ebi-a-GCST90016955	TRUE	reported	igd	2	TRUE	1620354	high	-0.154539	0.0326288
rs13385922	unknown family	T	C	T	C	0.0929494	-0.019884	0.4056	0.4336	FALSE	FALSE	FALSE	233172678	0.020214	0.3253	Thyroid Cancer	TRUE	reported	textfile	2	234081324	0.0201348	3.96826e-06	14306	ebi-a-GCST90016955	TRUE	reported	igd	2	TRUE	1620354	high	0.0929494	0.0201348
rs2172426	unknown family	T	C	T	C	0.10212	0.010886	0.5527	0.5784	FALSE	FALSE	FALSE	18371511	0.019734	0.5812	Thyroid Cancer	TRUE	reported	textfile	8	18229020	0.0198947	3.17424e-07	14306	ebi-a-GCST90016955	TRUE	reported	igd	2	TRUE	1620354	high	0.10212	0.0198947
rs267959	unknown family	G	A	G	A	-0.0988612	-0.018848	0.6571	0.6552	FALSE	FALSE	FALSE	10737690	0.01968	0.3382	Thyroid Cancer	TRUE	reported	textfile	5	10737802	0.0209676	2.61993e-06	14306	ebi-a-GCST90016955	TRUE	reported	igd	2	TRUE	1620354	high	-0.0988612	0.0209676
rs4383094	unknown family	C	T	C	T	-0.149188	-0.018958	0.9036	0.7957	FALSE	FALSE	FALSE	81402631	0.029176	0.5158	Thyroid Cancer	TRUE	reported	textfile	15	81694972	0.0320662	4.28134e-06	14306	ebi-a-GCST90016955	TRUE	reported	igd	2	TRUE	1620354	high	-0.149188	0.0320662
rs60583455	unknown family	T	C	T	C	0.108934	-0.026352	0.3757	0.3866	FALSE	FALSE	FALSE	1282039	0.02311	0.2542	Thyroid Cancer	TRUE	reported	textfile	7	1321675	0.021177	2.59579e-07	14306	ebi-a-GCST90016955	TRUE	reported	igd	2	TRUE	1620354	high	0.108934	0.021177
rs60775321	unknown family	T	C	T	C	-0.0962425	-0.029229	0.3012	0.3003	FALSE	FALSE	FALSE	96775441	0.02016	0.1471	Thyroid Cancer	TRUE	reported	textfile	15	97318671	0.0213842	7.10461e-06	14306	ebi-a-GCST90016955	TRUE	reported	igd	2	TRUE	1620354	high	-0.0962425	0.0213842
rs72671304	unknown family	T	C	T	C	0.172322	0.013582	0.0696	0.06415	FALSE	FALSE	FALSE	38956767	0.036387	0.709	Thyroid Cancer	TRUE	reported	textfile	14	39425971	0.0370028	3.79577e-06	14306	ebi-a-GCST90016955	TRUE	reported	igd	2	TRUE	1620354	high	0.172322	0.0370028
rs7911787	unknown family	G	T	G	T	-0.223071	-0.019528	0.0656	0.07784	FALSE	FALSE	FALSE	96859811	0.040333	0.6283	Thyroid Cancer	TRUE	reported	textfile	10	98619568	0.0470232	3.38821e-06	14306	ebi-a-GCST90016955	TRUE	reported	igd	2	TRUE	1620354	high	-0.223071	0.0470232
rs8126061	unknown family	T	C	T	C	-0.159135	0.062347	0.0954	0.0763	FALSE	FALSE	FALSE	3424592	0.033222	0.06057	Thyroid Cancer	TRUE	reported	textfile	20	3405239	0.0351904	7.36326e-06	14306	ebi-a-GCST90016955	TRUE	reported	igd	2	TRUE	1620354	high	-0.159135	0.0351904
rs9542068	unknown family	T	C	T	C	0.0990709	0.024057	0.3211	0.2898	FALSE	FALSE	FALSE	69732699	0.020315	0.2363	Thyroid Cancer	TRUE	reported	textfile	13	70306831	0.0218149	6.52334e-06	14306	ebi-a-GCST90016955	TRUE	reported	igd	2	TRUE	1620354	high	0.0990709	0.0218149
rs111810795	family Veillonellaceae	C	T	C	T	-0.0867108	-0.031751	0.1074	0.111	FALSE	FALSE	FALSE	102431593	0.032857	0.3339	Thyroid Cancer	TRUE	reported	textfile	14	102897930	0.0180573	1.72926e-06	14306	ebi-a-GCST90016956	TRUE	reported	igd	2	TRUE	1620354	high	-0.0867108	0.0180573
rs114889439	family Veillonellaceae	A	G	A	G	-0.253809	0.013707	0.0527	0.04102	FALSE	FALSE	FALSE	61023491	0.0512	0.7889	Thyroid Cancer	TRUE	reported	textfile	13	61597625	0.0539169	6.19028e-06	14306	ebi-a-GCST90016956	TRUE	reported	igd	2	TRUE	1620354	high	-0.253809	0.0539169
rs12186441	family Veillonellaceae	G	A	G	A	0.208096	-0.088016	0.0368	0.04354	FALSE	FALSE	FALSE	133310611	0.047963	0.06649	Thyroid Cancer	TRUE	reported	textfile	5	132646303	0.0453999	4.52856e-06	14306	ebi-a-GCST90016956	TRUE	reported	igd	2	TRUE	1620354	high	0.208096	0.0453999
rs12668619	family Veillonellaceae	A	G	A	G	0.055301	-0.0020522	0.3549	0.3694	FALSE	FALSE	FALSE	21598192	0.019975	0.9182	Thyroid Cancer	TRUE	reported	textfile	7	21637810	0.0117654	2.57365e-06	14306	ebi-a-GCST90016956	TRUE	reported	igd	2	TRUE	1620354	high	0.055301	0.0117654
rs12741784	family Veillonellaceae	C	T	C	T	-0.0621452	-0.015688	0.336	0.3382	FALSE	FALSE	FALSE	49623147	0.02252	0.486	Thyroid Cancer	TRUE	reported	textfile	1	50088819	0.0119266	1.28493e-07	14306	ebi-a-GCST90016956	TRUE	reported	igd	2	TRUE	1620354	high	-0.0621452	0.0119266
rs1442060	family Veillonellaceae	A	G	A	G	0.0514024	0.0016504	0.506	0.506	FALSE	FALSE	FALSE	46364050	0.019775	0.9335	Thyroid Cancer	TRUE	reported	textfile	4	46366067	0.0112125	4.50671e-06	14306	ebi-a-GCST90016956	TRUE	reported	igd	2	TRUE	1620354	high	0.0514024	0.0112125
rs1693340	family Veillonellaceae	T	C	T	C	0.0818934	-0.0019168	0.1262	0.102	FALSE	FALSE	FALSE	32628728	0.033593	0.9545	Thyroid Cancer	TRUE	reported	textfile	18	30208691	0.018245	9.25273e-06	14306	ebi-a-GCST90016956	TRUE	reported	igd	2	TRUE	1620354	high	0.0818934	0.018245
rs2561116	family Veillonellaceae	T	G	T	G	-0.083617	0.013547	0.1133	0.08992	FALSE	FALSE	FALSE	38348097	0.032441	0.6763	Thyroid Cancer	TRUE	reported	textfile	5	38348199	0.0187159	7.88515e-06	14306	ebi-a-GCST90016956	TRUE	reported	igd	2	TRUE	1620354	high	-0.083617	0.0187159
rs2585520	family Veillonellaceae	G	T	G	T	-0.0904972	0.0092001	0.0825	0.09841	FALSE	FALSE	FALSE	78211006	0.032586	0.7777	Thyroid Cancer	TRUE	reported	textfile	13	78785141	0.0200428	5.26926e-06	14306	ebi-a-GCST90016956	TRUE	reported	igd	2	TRUE	1620354	high	-0.0904972	0.0200428
rs4263802	family Veillonellaceae	A	G	A	G	-0.050942	0.014695	0.6163	0.6274	FALSE	FALSE	FALSE	137307265	0.01901	0.4395	Thyroid Cancer	TRUE	reported	textfile	8	138319508	0.0114921	7.45006e-06	14306	ebi-a-GCST90016956	TRUE	reported	igd	2	TRUE	1620354	high	-0.050942	0.0114921
rs4797169	family Veillonellaceae	T	C	T	C	0.0587799	-0.020771	0.2505	0.2529	FALSE	FALSE	FALSE	462180	0.022705	0.3603	Thyroid Cancer	TRUE	reported	textfile	18	462180	0.0128297	4.49345e-06	14306	ebi-a-GCST90016956	TRUE	reported	igd	2	TRUE	1620354	high	0.0587799	0.0128297
rs61264131	family Veillonellaceae	A	C	A	C	0.202367	0.044252	0.0497	0.07908	FALSE	FALSE	FALSE	138867397	0.039546	0.2631	Thyroid Cancer	TRUE	reported	textfile	6	139188534	0.0464388	6.74544e-06	14306	ebi-a-GCST90016956	TRUE	reported	igd	2	TRUE	1620354	high	0.202367	0.0464388
rs6692542	family Veillonellaceae	G	A	G	A	-0.0534397	0.039189	0.6272	0.6686	FALSE	FALSE	FALSE	244228316	0.022016	0.07507	Thyroid Cancer	TRUE	reported	textfile	1	244391618	0.0118254	8.67981e-06	14306	ebi-a-GCST90016956	TRUE	reported	igd	2	TRUE	1620354	high	-0.0534397	0.0118254
rs6909981	family Veillonellaceae	C	T	C	T	-0.0638696	0.022269	0.2018	0.1919	FALSE	FALSE	FALSE	74824436	0.02335	0.3402	Thyroid Cancer	TRUE	reported	textfile	6	75534152	0.0141765	5.47621e-06	14306	ebi-a-GCST90016956	TRUE	reported	igd	2	TRUE	1620354	high	-0.0638696	0.0141765
rs79535861	family Veillonellaceae	A	C	A	C	0.100666	0.022488	0.0885	0.07698	FALSE	FALSE	FALSE	37752555	0.033664	0.5041	Thyroid Cancer	TRUE	reported	textfile	13	38326692	0.0207016	1.57688e-06	14306	ebi-a-GCST90016956	TRUE	reported	igd	2	TRUE	1620354	high	0.100666	0.0207016
rs1511453	class Betaproteobacteria	A	G	A	G	0.0923492	-0.025146	0.0636	0.08827	FALSE	FALSE	FALSE	23586839	0.03491	0.4713	Thyroid Cancer	TRUE	reported	textfile	4	23588462	0.0199158	4.75762e-06	14306	ebi-a-GCST90016912	TRUE	reported	igd	2	TRUE	1620354	high	0.0923492	0.0199158
rs1928341	class Betaproteobacteria	G	A	G	A	-0.0525581	0.0038854	0.5785	0.5771	FALSE	FALSE	FALSE	153267537	0.019834	0.8447	Thyroid Cancer	TRUE	reported	textfile	1	153240013	0.0110408	2.0153e-06	14306	ebi-a-GCST90016912	TRUE	reported	igd	2	TRUE	1620354	high	-0.0525581	0.0110408
rs2321387	class Betaproteobacteria	G	A	G	A	-0.0494596	-0.0073416	0.5298	0.4116	FALSE	FALSE	FALSE	58115206	0.020443	0.7195	Thyroid Cancer	TRUE	reported	textfile	13	58689340	0.0109424	5.80029e-06	14306	ebi-a-GCST90016912	TRUE	reported	igd	2	TRUE	1620354	high	-0.0494596	0.0109424
rs4033856	class Betaproteobacteria	T	C	T	C	-0.0832423	0.0067786	0.8708	0.9009	FALSE	FALSE	FALSE	45640468	0.033398	0.8392	Thyroid Cancer	TRUE	reported	textfile	4	45642485	0.0167237	5.17166e-07	14306	ebi-a-GCST90016912	TRUE	reported	igd	2	TRUE	1620354	high	-0.0832423	0.0167237
rs56386628	class Betaproteobacteria	C	T	C	T	-0.0622252	-0.065293	0.2177	0.1831	FALSE	FALSE	FALSE	111720445	0.027947	0.01947	Thyroid Cancer	TRUE	reported	textfile	8	112732674	0.0135688	5.86949e-06	14306	ebi-a-GCST90016912	TRUE	reported	igd	2	TRUE	1620354	high	-0.0622252	0.0135688
rs62395635	class Betaproteobacteria	T	C	T	C	0.109741	0.037952	0.0706	0.06225	FALSE	FALSE	FALSE	174070793	0.038366	0.3226	Thyroid Cancer	TRUE	reported	textfile	5	173497796	0.0236	2.9409e-06	14306	ebi-a-GCST90016912	TRUE	reported	igd	2	TRUE	1620354	high	0.109741	0.0236
rs75242906	class Betaproteobacteria	C	T	C	T	-0.121083	0.078842	0.0537	0.0566	FALSE	FALSE	FALSE	56494209	0.039656	0.0468	Thyroid Cancer	TRUE	reported	textfile	15	56786407	0.028075	9.27278e-06	14306	ebi-a-GCST90016912	TRUE	reported	igd	2	TRUE	1620354	high	-0.121083	0.028075
rs9964679	class Betaproteobacteria	A	G	A	G	0.052911	0.0038812	0.3101	0.3637	FALSE	FALSE	FALSE	28989937	0.02302	0.8661	Thyroid Cancer	TRUE	reported	textfile	18	26569901	0.0114866	4.84585e-06	14306	ebi-a-GCST90016912	TRUE	reported	igd	2	TRUE	1620354	high	0.052911	0.0114866
rs111862613	family Verrucomicrobiaceae	T	C	T	C	0.0907065	0.035327	0.166	0.1691	FALSE	FALSE	FALSE	129825125	0.029493	0.231	Thyroid Cancer	TRUE	reported	textfile	12	130309670	0.0196746	3.7313e-06	14306	ebi-a-GCST90016957	TRUE	reported	igd	2	TRUE	1620354	high	0.0907065	0.0196746
rs117107102	family Verrucomicrobiaceae	A	G	A	G	0.204683	-0.088442	0.0447	0.05047	FALSE	FALSE	FALSE	51947265	0.047048	0.06013	Thyroid Cancer	TRUE	reported	textfile	18	49473635	0.0431572	2.91823e-06	14306	ebi-a-GCST90016957	TRUE	reported	igd	2	TRUE	1620354	high	0.204683	0.0431572
rs11729256	family Verrucomicrobiaceae	T	C	T	C	0.0749798	-0.025592	0.2386	0.2652	FALSE	FALSE	FALSE	94106121	0.021537	0.2347	Thyroid Cancer	TRUE	reported	textfile	4	95027272	0.0150177	6.73085e-07	14306	ebi-a-GCST90016957	TRUE	reported	igd	2	TRUE	1620354	high	0.0749798	0.0150177
rs12908520	family Verrucomicrobiaceae	G	A	G	A	0.0619104	-0.01797	0.4563	0.4247	FALSE	FALSE	FALSE	97027427	0.018628	0.3347	Thyroid Cancer	TRUE	reported	textfile	15	97570657	0.0130946	2.15139e-06	14306	ebi-a-GCST90016957	TRUE	reported	igd	2	TRUE	1620354	high	0.0619104	0.0130946
rs2602429	family Verrucomicrobiaceae	T	C	T	C	-0.0745516	-0.057517	0.7783	0.7246	FALSE	FALSE	FALSE	81029544	0.02295	0.0122	Thyroid Cancer	TRUE	reported	textfile	16	81063149	0.0156195	2.69942e-06	14306	ebi-a-GCST90016957	TRUE	reported	igd	2	TRUE	1620354	high	-0.0745516	0.0156195
rs4242783	family Verrucomicrobiaceae	A	G	A	G	-0.0687992	0.019852	0.7127	0.7384	FALSE	FALSE	FALSE	5022135	0.022482	0.3772	Thyroid Cancer	TRUE	reported	textfile	10	5064327	0.0147694	2.75442e-06	14306	ebi-a-GCST90016957	TRUE	reported	igd	2	TRUE	1620354	high	-0.0687992	0.0147694
rs61779207	family Verrucomicrobiaceae	G	A	G	A	-0.0758811	-0.011131	0.1779	0.1718	FALSE	FALSE	FALSE	40608800	0.024016	0.643	Thyroid Cancer	TRUE	reported	textfile	1	41074472	0.0167762	6.63025e-06	14306	ebi-a-GCST90016957	TRUE	reported	igd	2	TRUE	1620354	high	-0.0758811	0.0167762
rs74542928	family Verrucomicrobiaceae	T	C	T	C	0.112124	0.01842	0.0785	0.07818	FALSE	FALSE	FALSE	99623031	0.035395	0.6028	Thyroid Cancer	TRUE	reported	textfile	4	100544188	0.0236422	1.64611e-06	14306	ebi-a-GCST90016957	TRUE	reported	igd	2	TRUE	1620354	high	0.112124	0.0236422
rs9349825	family Verrucomicrobiaceae	A	G	A	G	-0.0704354	0.029806	0.2793	0.2437	FALSE	FALSE	FALSE	56476683	0.021307	0.1619	Thyroid Cancer	TRUE	reported	textfile	6	56341481	0.0147128	2.51287e-06	14306	ebi-a-GCST90016957	TRUE	reported	igd	2	TRUE	1620354	high	-0.0704354	0.0147128
rs11671100	family Victivallaceae	A	C	A	C	-0.160034	-0.0036716	0.2008	0.1775	FALSE	FALSE	FALSE	711637	0.025748	0.8866	Thyroid Cancer	TRUE	reported	textfile	19	711637	0.0349472	4.08037e-06	14306	ebi-a-GCST90016958	TRUE	reported	igd	2	TRUE	1620354	high	-0.160034	0.0349472
rs11764871	family Victivallaceae	G	T	G	T	0.127099	0.0023117	0.2505	0.2818	FALSE	FALSE	FALSE	147111885	0.021339	0.9137	Thyroid Cancer	TRUE	reported	textfile	7	146808977	0.025656	7.4929e-07	14306	ebi-a-GCST90016958	TRUE	reported	igd	2	TRUE	1620354	high	0.127099	0.025656
rs2944282	family Victivallaceae	T	C	T	C	-0.124197	-0.0032349	0.3002	0.2915	FALSE	FALSE	FALSE	57530097	0.020438	0.8742	Thyroid Cancer	TRUE	reported	textfile	7	57589803	0.0257026	1.56603e-06	14306	ebi-a-GCST90016958	TRUE	reported	igd	2	TRUE	1620354	high	-0.124197	0.0257026
rs62570196	family Victivallaceae	C	T	C	T	-0.246101	-0.0373	0.0686	0.07057	FALSE	FALSE	FALSE	108323890	0.039196	0.3413	Thyroid Cancer	TRUE	reported	textfile	9	111086170	0.0483077	2.69855e-07	14306	ebi-a-GCST90016958	TRUE	reported	igd	2	TRUE	1620354	high	-0.246101	0.0483077
rs6545794	family Victivallaceae	A	G	A	G	-0.197786	0.01253	0.0885	0.1226	FALSE	FALSE	FALSE	60257774	0.030423	0.6804	Thyroid Cancer	TRUE	reported	textfile	2	60484909	0.0410495	5.97008e-07	14306	ebi-a-GCST90016958	TRUE	reported	igd	2	TRUE	1620354	high	-0.197786	0.0410495
rs67832247	family Victivallaceae	C	T	C	T	-0.123489	-0.0011944	0.2694	0.3199	FALSE	FALSE	FALSE	2645700	0.022377	0.9574	Thyroid Cancer	TRUE	reported	textfile	2	2649472	0.0266695	3.23802e-06	14306	ebi-a-GCST90016958	TRUE	reported	igd	2	TRUE	1620354	high	-0.123489	0.0266695
rs7077363	family Victivallaceae	G	A	G	A	0.148942	0.015109	0.164	0.1549	FALSE	FALSE	FALSE	93527197	0.025347	0.5511	Thyroid Cancer	TRUE	reported	textfile	10	95286954	0.0318366	2.83374e-06	14306	ebi-a-GCST90016958	TRUE	reported	igd	2	TRUE	1620354	high	0.148942	0.0318366
rs7314815	family Victivallaceae	G	A	G	A	0.101088	0.0075326	0.503	0.5359	FALSE	FALSE	FALSE	102131269	0.019669	0.7017	Thyroid Cancer	TRUE	reported	textfile	12	102525047	0.0225594	6.40088e-06	14306	ebi-a-GCST90016958	TRUE	reported	igd	2	TRUE	1620354	high	0.101088	0.0225594
rs7627405	family Victivallaceae	C	T	C	T	-0.134158	-0.0085088	0.167	0.1698	FALSE	FALSE	FALSE	9926871	0.026524	0.7484	Thyroid Cancer	TRUE	reported	textfile	3	9968555	0.0301427	8.19426e-06	14306	ebi-a-GCST90016958	TRUE	reported	igd	2	TRUE	1620354	high	-0.134158	0.0301427
rs35011108	genus Actinomyces	A	G	A	G	0.232634	0.021708	0.0636	0.04853	FALSE	FALSE	FALSE	132686341	0.045864	0.636	Thyroid Cancer	TRUE	reported	textfile	6	133007480	0.0512044	6.33826e-06	14306	ebi-a-GCST90016959	TRUE	reported	igd	2	TRUE	1620354	high	0.232634	0.0512044
rs4073240	genus Actinomyces	G	A	G	A	0.0749687	0.011626	0.3827	0.4189	FALSE	FALSE	FALSE	168824686	0.020254	0.5659	Thyroid Cancer	TRUE	reported	textfile	6	169224781	0.0167368	7.94273e-06	14306	ebi-a-GCST90016959	TRUE	reported	igd	2	TRUE	1620354	high	0.0749687	0.0167368
rs4146653	genus Actinomyces	G	A	G	A	0.0985224	-0.014234	0.1968	0.1687	FALSE	FALSE	FALSE	4740649	0.026219	0.5872	Thyroid Cancer	TRUE	reported	textfile	10	4782841	0.0214182	4.49645e-06	14306	ebi-a-GCST90016959	TRUE	reported	igd	2	TRUE	1620354	high	0.0985224	0.0214182
rs71315246	genus Actinomyces	A	G	A	G	-0.0969809	-0.00048534	0.1431	0.1349	FALSE	FALSE	FALSE	101633595	0.026611	0.9854	Thyroid Cancer	TRUE	reported	textfile	3	101352439	0.021925	9.82969e-06	14306	ebi-a-GCST90016959	TRUE	reported	igd	2	TRUE	1620354	high	-0.0969809	0.021925
rs7915461	genus Actinomyces	C	T	C	T	-0.18776	0.011906	0.9423	0.921	FALSE	FALSE	FALSE	125843552	0.0357	0.7388	Thyroid Cancer	TRUE	reported	textfile	10	127532121	0.0401636	5.91984e-06	14306	ebi-a-GCST90016959	TRUE	reported	igd	2	TRUE	1620354	high	-0.18776	0.0401636
rs11604400	genus Adlercreutzia	C	T	C	T	-0.102524	0.0041771	0.1153	0.09482	FALSE	FALSE	FALSE	98515355	0.032507	0.8978	Thyroid Cancer	TRUE	reported	textfile	11	98386085	0.0234834	9.74473e-06	14306	ebi-a-GCST90016960	TRUE	reported	igd	2	TRUE	1620354	high	-0.102524	0.0234834
rs2717140	genus Adlercreutzia	C	T	C	T	-0.119225	-0.034655	0.1113	0.119	FALSE	FALSE	FALSE	77297814	0.029426	0.2389	Thyroid Cancer	TRUE	reported	textfile	18	75009770	0.0251081	2.04593e-06	14306	ebi-a-GCST90016960	TRUE	reported	igd	2	TRUE	1620354	high	-0.119225	0.0251081
rs55719207	genus Adlercreutzia	G	A	G	A	-0.0699243	-0.035502	0.4175	0.4426	FALSE	FALSE	FALSE	105637127	0.020108	0.07747	Thyroid Cancer	TRUE	reported	textfile	3	105355971	0.0158036	9.60506e-06	14306	ebi-a-GCST90016960	TRUE	reported	igd	2	TRUE	1620354	high	-0.0699243	0.0158036
rs6664405	genus Adlercreutzia	T	C	T	C	-0.0953084	0.017328	0.1441	0.1572	FALSE	FALSE	FALSE	68978480	0.028982	0.5499	Thyroid Cancer	TRUE	reported	textfile	1	69444163	0.0210752	5.2342e-06	14306	ebi-a-GCST90016960	TRUE	reported	igd	2	TRUE	1620354	high	-0.0953084	0.0210752
rs7680684	genus Adlercreutzia	T	C	T	C	0.083381	0.021453	0.675	0.6002	FALSE	FALSE	FALSE	170360208	0.020428	0.2936	Thyroid Cancer	TRUE	reported	textfile	4	171281359	0.0168901	9.769e-07	14306	ebi-a-GCST90016960	TRUE	reported	igd	2	TRUE	1620354	high	0.083381	0.0168901
rs9915817	genus Adlercreutzia	C	T	C	T	-0.0749219	-0.02318	0.671	0.6971	FALSE	FALSE	FALSE	50786818	0.02131	0.2767	Thyroid Cancer	TRUE	reported	textfile	17	48864179	0.016833	8.21675e-06	14306	ebi-a-GCST90016960	TRUE	reported	igd	2	TRUE	1620354	high	-0.0749219	0.016833
rs111862613	genus Akkermansia	T	C	T	C	0.0911199	0.035327	0.166	0.1691	FALSE	FALSE	FALSE	129825125	0.029493	0.231	Thyroid Cancer	TRUE	reported	textfile	12	130309670	0.0196748	3.39234e-06	14306	ebi-a-GCST90016961	TRUE	reported	igd	2	TRUE	1620354	high	0.0911199	0.0196748
rs117107102	genus Akkermansia	A	G	A	G	0.204406	-0.088442	0.0447	0.05047	FALSE	FALSE	FALSE	51947265	0.047048	0.06013	Thyroid Cancer	TRUE	reported	textfile	18	49473635	0.0431629	3.01141e-06	14306	ebi-a-GCST90016961	TRUE	reported	igd	2	TRUE	1620354	high	0.204406	0.0431629
rs11729256	genus Akkermansia	T	C	T	C	0.0750473	-0.025592	0.2386	0.2652	FALSE	FALSE	FALSE	94106121	0.021537	0.2347	Thyroid Cancer	TRUE	reported	textfile	4	95027272	0.0150184	6.58385e-07	14306	ebi-a-GCST90016961	TRUE	reported	igd	2	TRUE	1620354	high	0.0750473	0.0150184
rs12908520	genus Akkermansia	G	A	G	A	0.061772	-0.01797	0.4563	0.4247	FALSE	FALSE	FALSE	97027427	0.018628	0.3347	Thyroid Cancer	TRUE	reported	textfile	15	97570657	0.0130954	2.2648e-06	14306	ebi-a-GCST90016961	TRUE	reported	igd	2	TRUE	1620354	high	0.061772	0.0130954
rs2602429	genus Akkermansia	T	C	T	C	-0.0745352	-0.057517	0.7783	0.7246	FALSE	FALSE	FALSE	81029544	0.02295	0.0122	Thyroid Cancer	TRUE	reported	textfile	16	81063149	0.0156201	2.71569e-06	14306	ebi-a-GCST90016961	TRUE	reported	igd	2	TRUE	1620354	high	-0.0745352	0.0156201
rs4242783	genus Akkermansia	A	G	A	G	-0.0685454	0.019852	0.7127	0.7384	FALSE	FALSE	FALSE	5022135	0.022482	0.3772	Thyroid Cancer	TRUE	reported	textfile	10	5064327	0.0147701	2.99799e-06	14306	ebi-a-GCST90016961	TRUE	reported	igd	2	TRUE	1620354	high	-0.0685454	0.0147701
rs61779207	genus Akkermansia	G	A	G	A	-0.0760539	-0.011131	0.1779	0.1718	FALSE	FALSE	FALSE	40608800	0.024016	0.643	Thyroid Cancer	TRUE	reported	textfile	1	41074472	0.0167769	6.32121e-06	14306	ebi-a-GCST90016961	TRUE	reported	igd	2	TRUE	1620354	high	-0.0760539	0.0167769
rs74542928	genus Akkermansia	T	C	T	C	0.112623	0.01842	0.0785	0.07818	FALSE	FALSE	FALSE	99623031	0.035395	0.6028	Thyroid Cancer	TRUE	reported	textfile	4	100544188	0.0236434	1.4802e-06	14306	ebi-a-GCST90016961	TRUE	reported	igd	2	TRUE	1620354	high	0.112623	0.0236434
[truncated: 430 more rows]

## Sheet: Supplementary Table S2
	Supplementary Table S2. The F-statistics and R2 of the specific gut microbiota, as well as the results of sensitivity analyses and MR steiger test.
[truncated: 212 more rows]

[truncated: 5 more sheets: Supplementary Table S3, Supplenmentary Table S4, Supplenmentary Table S5, Supplenmentary Table S6, Supplenmentary Table S7]
